# Supplementary material for: Update on the Neisseria Macrophage Infectivity Potentiator-Like PPIase Protein
Source: Front Cell Infect Microbiol. 2022 Mar 22;12:861489. doi: 10.3389/fcimb.2022.861489 (PMC8981591; doi:10.3389/fcimb.2022.861489)
Supplement: Supplementary file 4 [file Table_1.xlsx]

## Sheet: Export
Supplementary Dataset 1. Analysis of NEIS1487 in Neisseria gonorrhoeae isolates in the PubMLST Neisseria database
id	isolate	year	species	NEIS1487		Allele Number
2855	FA1090	1980	Neisseria gonorrhoeae	8		1	0			Allele	No strains		% of strains			Non-redundant allelles	No isolates	%
21070	F62		Neisseria gonorrhoeae	8		2	0			10	6705		52.3624			10 (+ 139, 256, 138, 697, 403, 254, 402, 297, 558, 705, 448, 487, 484)	8235	64.3108
31579	989000439	1998	Neisseria gonorrhoeae	8		3	0			35	2816		21.9914			35 (+408, 476, 447, 556, 210, 410, 412, 562, 690, 691)	2866	22.3819
31806	05_590_281	2004	Neisseria gonorrhoeae	8		4	0			139	1461		11.4096			140 (+206, 560)	696	5.43538
31808	989000335	1998	Neisseria gonorrhoeae	8		5	0			140	694		5.41976			8 +(34, 201, 401)	457	3.56892
46879	532249	2016	Neisseria gonorrhoeae	8		6	0			34	343		2.67864			205	259	2.02265
47361	SRR3343487		Neisseria gonorrhoeae	8		7	0			205	259		2.02265			203 (+214)	108	0.843421
47396	SRR3343522		Neisseria gonorrhoeae	8		8	21			202	100		0.780945			202 (+212, 707)	102	0.796564
47423	SRR3343549		Neisseria gonorrhoeae	8		9	0			203	97		0.757517			208 (+694)	33	0.257712
47426	SRR3343552		Neisseria gonorrhoeae	8		10	6705			201	92		0.718469			63	10	0.0780945
47457	SRR3343584		Neisseria gonorrhoeae	8		11	0			208	32		0.249902			204	7	0.0546661
47497	SRR3343626		Neisseria gonorrhoeae	8		12	0			256	30		0.234283			209 (+213)	7	0.0546661
47518	SRR3343650		Neisseria gonorrhoeae	8		13	0			408	25		0.195236			559 (+561)	3	0.0234283
47533	SRR3343667		Neisseria gonorrhoeae	8		14	0			8	21		0.163998			477	2	0.0156189
48510	SRR3357283		Neisseria gonorrhoeae	8		15	0			138	12		0.0937134			557	2	0.0156189
75923	NG_AMS0016	2014	Neisseria gonorrhoeae	8		16	0			476	12		0.0937134			200	1	0.00780945
78496	26539	2004	Neisseria gonorrhoeae	8		17	0			214	11		0.0859039			563	1	0.00780945
87081	ECDC_AT13_487	2013	Neisseria gonorrhoeae	8		18	0			63	10		0.0780945			225	1	0.00780945
87185	ECDC_CY13_005	2013	Neisseria gonorrhoeae	8		19	0			204	7		0.0546661			207	1	0.00780945
87447	ECDC_GE13_094	2013	Neisseria gonorrhoeae	8		20	0			209	6		0.0468567			695	1	0.00780945
107515	ERR3578799	2015	Neisseria gonorrhoeae	8		21	0			697	6		0.0468567			692	1	0.00780945
37395	GCGS0344	2010	Neisseria gonorrhoeae	10		22	0			403	5		0.0390472			706	1	0.00780945
37392	GCGS0820	2010	Neisseria gonorrhoeae	10		23	0			254	4		0.0312378			703	1	0.00780945
37385	GCGS0222	2009	Neisseria gonorrhoeae	10		24	0			447	4		0.0312378			681	1	0.00780945
37382	GCGS0835	2009	Neisseria gonorrhoeae	10		25	0			402	3		0.0234283			411	1	0.00780945
37373	GCGS1089	2007	Neisseria gonorrhoeae	10		26	0			556	3		0.0234283			409	1	0.00780945
37368	GCGS1075	2007	Neisseria gonorrhoeae	10		27	0			297	2		0.0156189			137	1	0.00780945
37361	GCGS1060	2007	Neisseria gonorrhoeae	10		28	0			477	2		0.0156189			605	1	0.00780945
37356	07AZI_C_008		Neisseria gonorrhoeae	10		29	0			557	2		0.0156189			693	1	0.00780945
37352	GCGS1023	2007	Neisseria gonorrhoeae	10		30	0			558	2		0.0156189			585	1	0.00780945
37348	GCGS0511	2006	Neisseria gonorrhoeae	10		31	0			561	2		0.0156189			56	1	0.00780945
37345	GCGS0464	2006	Neisseria gonorrhoeae	10		32	0			705	2		0.0156189			722	1	0.00780945
37341	GCGS0618	2006	Neisseria gonorrhoeae	10		33	0			56	1		0.00780945			211	1	0.00780945
37335	GCGS0712	2005	Neisseria gonorrhoeae	10		34	343			137	1		0.00780945				12805	100
37328	GCGS0463	2005	Neisseria gonorrhoeae	10		35	2816			200	1		0.00780945
37325	GCGS0785	2005	Neisseria gonorrhoeae	10		36	0			206	1		0.00780945
37319	GCGS0419	2005	Neisseria gonorrhoeae	10		37	0			207	1		0.00780945
37312	GCGS0585	2013	Neisseria gonorrhoeae	10		38	0			210	1		0.00780945
37306	GCGS0823	2005	Neisseria gonorrhoeae	10		39	0			211	1		0.00780945
37299	GCGS0482	2011	Neisseria gonorrhoeae	10		40	0			212	1		0.00780945
37295	GCGS0467	2011	Neisseria gonorrhoeae	10		41	0			213	1		0.00780945
37289	10AZI_T_005		Neisseria gonorrhoeae	10		42	0			225	1		0.00780945
37276	GCGS1087	2007	Neisseria gonorrhoeae	10		43	0			401	1		0.00780945
37270	GCGS1054	2007	Neisseria gonorrhoeae	10		44	0			409	1		0.00780945
37259	GCGS1033	2007	Neisseria gonorrhoeae	10		45	0			410	1		0.00780945
37250	GCGS0447	2006	Neisseria gonorrhoeae	10		46	0			411	1		0.00780945
37245	GCGS0285	2006	Neisseria gonorrhoeae	10		47	0			412	1		0.00780945
37243	GCGS0586	2006	Neisseria gonorrhoeae	10		48	0			448	1		0.00780945
37240	GCGS0254	2005	Neisseria gonorrhoeae	10		49	0			484	1		0.00780945
37229	GCGS0392	2005	Neisseria gonorrhoeae	10		50	0			487	1		0.00780945
37221	GCGS0567	2005	Neisseria gonorrhoeae	10		51	0			559	1		0.00780945
37219	GCGS0329	2005	Neisseria gonorrhoeae	10		52	0			560	1		0.00780945
37216	GCGS0267	2005	Neisseria gonorrhoeae	10		53	0			562	1		0.00780945
37211	GCGS0811	2012	Neisseria gonorrhoeae	10		54	0			563	1		0.00780945
37209	GCGS0643	2012	Neisseria gonorrhoeae	10		55	0			585	1		0.00780945
37204	GCGS0495	2012	Neisseria gonorrhoeae	10		56	1			605	1		0.00780945
37199	GCGS0472	2012	Neisseria gonorrhoeae	10		57	0			681	1		0.00780945
37196	GCGS0457	2012	Neisseria gonorrhoeae	10		58	0			690	1		0.00780945
37187	GCGS0429	2012	Neisseria gonorrhoeae	10		59	0			691	1		0.00780945
37180	GCGS0494	2011	Neisseria gonorrhoeae	10		60	0			692	1		0.00780945
37177	GCGS0675	2011	Neisseria gonorrhoeae	10		61	0			693	1		0.00780945
37170	GCGS0641	2011	Neisseria gonorrhoeae	10		62	0			694	1		0.00780945
37167	GCGS0768	2011	Neisseria gonorrhoeae	10		63	10			695	1		0.00780945
37159	GCGS0730	2011	Neisseria gonorrhoeae	10		64	0			703	1		0.00780945
37153	GCGS0639	2011	Neisseria gonorrhoeae	10		65	0			706	1		0.00780945
37148	GCGS0754	2011	Neisseria gonorrhoeae	10		66	0			707	1		0.00780945
37143	GCGS0369	2011	Neisseria gonorrhoeae	10		67	0			722	1		0.00780945
37141	GCGS0739	2011	Neisseria gonorrhoeae	10		68	0				12805
37136	GCGS0331	2011	Neisseria gonorrhoeae	10		69	0
37130	11CFX_C_002		Neisseria gonorrhoeae	10		70	0
37127	GCGS1092	2007	Neisseria gonorrhoeae	10		71	0
37121	GCGS0393	2006	Neisseria gonorrhoeae	10		72	0
37119	GCGS0633	2005	Neisseria gonorrhoeae	10		73	0
37114	GCGS0398	2012	Neisseria gonorrhoeae	10		74	0
37112	GCGS0396	2012	Neisseria gonorrhoeae	10		75	0
37110	GCGS0379	2012	Neisseria gonorrhoeae	10		76	0
37107	GCGS0376	2012	Neisseria gonorrhoeae	10		77	0
37104	GCGS0572	2012	Neisseria gonorrhoeae	10		78	0
37101	GCGS0571	2012	Neisseria gonorrhoeae	10		79	0
37094	GCGS0545	2012	Neisseria gonorrhoeae	10		80	0
37092	GCGS0882	2013	Neisseria gonorrhoeae	10		81	0
37083	GCGS0903	2012	Neisseria gonorrhoeae	10		82	0
37067	GCGS0979	2012	Neisseria gonorrhoeae	10		83	0
37065	GCGS0872	2012	Neisseria gonorrhoeae	10		84	0
37048	GCGS0961	2012	Neisseria gonorrhoeae	10		85	0
37035	GCGS1078	2008	Neisseria gonorrhoeae	10		86	0
37028	GCGS1042	2007	Neisseria gonorrhoeae	10		87	0
37025	GCGS0861	2006	Neisseria gonorrhoeae	10		88	0
36684	SM-3	2008	Neisseria gonorrhoeae	10		89	0
36291	60755	2013	Neisseria gonorrhoeae	10		90	0
36274	63518	2013	Neisseria gonorrhoeae	10		91	0
36270	59688	2012	Neisseria gonorrhoeae	10		92	0
36250	58767	2012	Neisseria gonorrhoeae	10		93	0
34802	MU_NG25	1998	Neisseria gonorrhoeae	10		94	0
34799	MU_NG20	2013	Neisseria gonorrhoeae	10		95	0
34795	MU_NG15	2011	Neisseria gonorrhoeae	10		96	0
34789	MU_NG5	1992	Neisseria gonorrhoeae	10		97	0
34787	MU_NG3	2003	Neisseria gonorrhoeae	10		98	0
34783	MIA_2011_05-10	2011	Neisseria gonorrhoeae	10		99	0
34777	ATL_2011_05-13	2011	Neisseria gonorrhoeae	10		100	0
34775	ATL_2011_01-25	2011	Neisseria gonorrhoeae	10		101	0
34771	ATL_2011_01_05	2011	Neisseria gonorrhoeae	10		102	0
34769	ALB_2011_04_03	2011	Neisseria gonorrhoeae	10		103	0
34765	SK32402	2007	Neisseria gonorrhoeae	10		104	0
34761	SK28355	2007	Neisseria gonorrhoeae	10		105	0
34759	SK23020	2006	Neisseria gonorrhoeae	10		106	0
34757	SK17973	2006	Neisseria gonorrhoeae	10		107	0
34753	SK14515	2005	Neisseria gonorrhoeae	10		108	0
34747	GC1-182	1982	Neisseria gonorrhoeae	10		109	0
32075	12_308	2012	Neisseria gonorrhoeae	10		110	0
32062	DO313	1979	Neisseria gonorrhoeae	10		111	0
32027	Fr_r_89d		Neisseria gonorrhoeae	10		112	0
32014	590_313		Neisseria gonorrhoeae	10		113	0
32007	08_590_00153	2007	Neisseria gonorrhoeae	10		114	0
32003	08_590_00147		Neisseria gonorrhoeae	10		115	0
31979	999000083	1999	Neisseria gonorrhoeae	10		116	0
31977	989000421	1998	Neisseria gonorrhoeae	10		117	0
31971	989000020	1998	Neisseria gonorrhoeae	10		118	0
31967	02_227	1990	Neisseria gonorrhoeae	10		119	0
31965	07_302		Neisseria gonorrhoeae	10		120	0
31959	09_18		Neisseria gonorrhoeae	10		121	0
31954	05_96	2011	Neisseria gonorrhoeae	10		122	0
31946	BX596	2011	Neisseria gonorrhoeae	10		123	0
31941	KN11-32		Neisseria gonorrhoeae	10		124	0
31881	BEL_09_44		Neisseria gonorrhoeae	10		125	0
31865	POL_12_214	2012	Neisseria gonorrhoeae	10		126	0
31846	999000013		Neisseria gonorrhoeae	10		127	0
31814	IN_08_1570	2008	Neisseria gonorrhoeae	10		128	0
31810	08_590_231	2008	Neisseria gonorrhoeae	10		129	0
31784	SI09_19	2009	Neisseria gonorrhoeae	10		130	0
31779	08_590_79	2008	Neisseria gonorrhoeae	10		131	0
31773	KN13_16	2001	Neisseria gonorrhoeae	10		132	0
31769	08_590_55	2008	Neisseria gonorrhoeae	10		133	0
31760	08_590_210	2008	Neisseria gonorrhoeae	10		134	0
31753	08_590_57	2008	Neisseria gonorrhoeae	10		135	0
31750	NO_09_3581	2009	Neisseria gonorrhoeae	10		136	0
31748	08_590_278	2008	Neisseria gonorrhoeae	10		137	1
31743	SI11-06	2011	Neisseria gonorrhoeae	10		138	12
31736	SI11-01	2011	Neisseria gonorrhoeae	10		139	1461
31727	IN_10_195	2010	Neisseria gonorrhoeae	10		140	694
31722	IN_10_1221	2010	Neisseria gonorrhoeae	10		141	0
31720	IN_10_1457	2010	Neisseria gonorrhoeae	10		142	0
31717	BX7087	2009	Neisseria gonorrhoeae	10		143	0
31714	IN_09_5163	2009	Neisseria gonorrhoeae	10		144	0
31708	08_590_8	2008	Neisseria gonorrhoeae	10		145	0
31704	08_590_411	2008	Neisseria gonorrhoeae	10		146	0
31699	NG0526	2005	Neisseria gonorrhoeae	10		147	0
31695	WHO_K	2003	Neisseria gonorrhoeae	10		148	0
31693	NG0002	2000	Neisseria gonorrhoeae	10		149	0
31689	999000085	1999	Neisseria gonorrhoeae	10		150	0
31682	KN11-32		Neisseria gonorrhoeae	10		151	0
31679	989000142		Neisseria gonorrhoeae	10		152	0
31675	989000060	1998	Neisseria gonorrhoeae	10		153	0
31671	989000181	1998	Neisseria gonorrhoeae	10		154	0
31668	NG9811	1998	Neisseria gonorrhoeae	10		155	0
31665	WHO J	1996	Neisseria gonorrhoeae	10		156	0
31663	WHO M	1992	Neisseria gonorrhoeae	10		157	0
31660	POL_12_214	2012	Neisseria gonorrhoeae	10		158	0
31652	SI11-14	2011	Neisseria gonorrhoeae	10		159	0
31650	POL_11_133	2011	Neisseria gonorrhoeae	10		160	0
31640	SI10_05	2010	Neisseria gonorrhoeae	10		161	0
31635	POL_10_5	2010	Neisseria gonorrhoeae	10		162	0
31630	SI09_11	2009	Neisseria gonorrhoeae	10		163	0
31626	NO_09_HUS20	2009	Neisseria gonorrhoeae	10		164	0
31619	SI08_26	2008	Neisseria gonorrhoeae	10		165	0
31616	SI08_05		Neisseria gonorrhoeae	10		166	0
31610	GC_0818546	2008	Neisseria gonorrhoeae	10		167	0
31608	590_277	2008	Neisseria gonorrhoeae	10		168	0
31603	590_344	2008	Neisseria gonorrhoeae	10		169	0
31601	02201	2008	Neisseria gonorrhoeae	10		170	0
31597	05_590_269	2004	Neisseria gonorrhoeae	10		171	0
31594	999000056	1999	Neisseria gonorrhoeae	10		172	0
31587	989000257	1998	Neisseria gonorrhoeae	10		173	0
31584	989000170	1998	Neisseria gonorrhoeae	10		174	0
31576	259000223	1993	Neisseria gonorrhoeae	10		175	0
31567	359000082	2003	Neisseria gonorrhoeae	10		176	0
31564	989000236	1998	Neisseria gonorrhoeae	10		177	0
31560	GC_0817560	2008	Neisseria gonorrhoeae	10		178	0
31556	989000371	1998	Neisseria gonorrhoeae	10		179	0
31551	989000164	1998	Neisseria gonorrhoeae	10		180	0
31545	IN_10_167	2010	Neisseria gonorrhoeae	10		181	0
31542	999000013		Neisseria gonorrhoeae	10		182	0
31537	NG9914	1999	Neisseria gonorrhoeae	10		183	0
31531	989000039	1998	Neisseria gonorrhoeae	10		184	0
31528	989000021	1998	Neisseria gonorrhoeae	10		185	0
31522	989000018	1998	Neisseria gonorrhoeae	10		186	0
31511	EST_12_19	2012	Neisseria gonorrhoeae	10		187	0
31505	318/-10	2011	Neisseria gonorrhoeae	10		188	0
31498	EST_11_14	2011	Neisseria gonorrhoeae	10		189	0
31492	POL_10_29	2010	Neisseria gonorrhoeae	10		190	0
31486	BEL_10_46M	2010	Neisseria gonorrhoeae	10		191	0
31481	EST_10_16	2010	Neisseria gonorrhoeae	10		192	0
31477	BEL_09_37	2009	Neisseria gonorrhoeae	10		193	0
31474	BEL_09_45	2009	Neisseria gonorrhoeae	10		194	0
31468	NO_09_O1	2009	Neisseria gonorrhoeae	10		195	0
31466	GC_0811053	2008	Neisseria gonorrhoeae	10		196	0
31464	590_10	2008	Neisseria gonorrhoeae	10		197	0
31462	GC_10775	2008	Neisseria gonorrhoeae	10		198	0
31178	NM8365	2011	Neisseria gonorrhoeae	10		199	0
31129	SK12684	2006	Neisseria gonorrhoeae	10		200	1
27475	GCGS0068	2009	Neisseria gonorrhoeae	10		201	92
27473	GCGS0033	2009	Neisseria gonorrhoeae	10		202	100
27470	GCGS0101	2010	Neisseria gonorrhoeae	10		203	97
27462	GCGS0103	2010	Neisseria gonorrhoeae	10		204	7
27454	GCGS0177	2010	Neisseria gonorrhoeae	10		205	259
27439	GCGS0182	2009	Neisseria gonorrhoeae	10		206	1
27436	GCGS0193	2010	Neisseria gonorrhoeae	10		207	1
27433	GCGS0111	2010	Neisseria gonorrhoeae	10		208	32
27427	GCGS0151	2010	Neisseria gonorrhoeae	10		209	6
27423	GCGS0195	2010	Neisseria gonorrhoeae	10		210	1
27421	GCGS0109	2010	Neisseria gonorrhoeae	10		211	1
27419	GCGS0073	2009	Neisseria gonorrhoeae	10		212	1
27409	GCGS0215	2010	Neisseria gonorrhoeae	10		213	1
27382	GCGS0147	2010	Neisseria gonorrhoeae	10		214	11
27365	GCGS0080	2009	Neisseria gonorrhoeae	10		215	0
27363	ERR223639		Neisseria gonorrhoeae	10		216	0
27348	GCGS0191	2010	Neisseria gonorrhoeae	10		217	0
27339	GCGS0167	2010	Neisseria gonorrhoeae	10		218	0
27326	GCGS0051	2009	Neisseria gonorrhoeae	10		219	0
27324	GCGS0129	2010	Neisseria gonorrhoeae	10		220	0
27321	GCGS0217	2010	Neisseria gonorrhoeae	10		221	0
27301	GCGS0027	2009	Neisseria gonorrhoeae	10		222	0
27296	GCGS0237	2010	Neisseria gonorrhoeae	10		223	0
27291	ERR191758		Neisseria gonorrhoeae	10		224	0
27282	GCGS0242	2010	Neisseria gonorrhoeae	10		225	1
27272	GCGS0212	2009	Neisseria gonorrhoeae	10		226	0
27269	GCGS0188	2009	Neisseria gonorrhoeae	10		227	0
37391	GCGS0148	2009	Neisseria gonorrhoeae	10		228	0
37381	GCGS0029	2009	Neisseria gonorrhoeae	10		229	0
37372	GCGS1088	2007	Neisseria gonorrhoeae	10		230	0
37355	GCGS1041	2007	Neisseria gonorrhoeae	10		231	0
37344	GCGS0636	2006	Neisseria gonorrhoeae	10		232	0
37334	GCGS0690	2005	Neisseria gonorrhoeae	10		233	0
37324	GCGS0776	2005	Neisseria gonorrhoeae	10		234	0
37318	GCGS0418	2005	Neisseria gonorrhoeae	10		235	0
37311	GCGS0568	2005	Neisseria gonorrhoeae	10		236	0
37305	GCGS0516	2011	Neisseria gonorrhoeae	10		237	0
37298	GCGS0470	2011	Neisseria gonorrhoeae	10		238	0
37294	GCGS0842	2011	Neisseria gonorrhoeae	10		239	0
37288	GCGS0763	2010	Neisseria gonorrhoeae	10		240	0
37275	GCGS1083	2007	Neisseria gonorrhoeae	10		241	0
37269	GCGS1052	2007	Neisseria gonorrhoeae	10		242	0
37258	GCGS1032	2007	Neisseria gonorrhoeae	10		243	0
37249	GCGS0382	2010	Neisseria gonorrhoeae	10		244	0
37239	GCGS0299	2005	Neisseria gonorrhoeae	10		245	0
37228	GCGS0391	2005	Neisseria gonorrhoeae	10		246	0
37218	GCGS0328	2005	Neisseria gonorrhoeae	10		247	0
37215	05AZI_T_004		Neisseria gonorrhoeae	10		248	0
37208	GCGS0337	2012	Neisseria gonorrhoeae	10		249	0
37203	GCGS0678	2012	Neisseria gonorrhoeae	10		250	0
37195	GCGS0456	2012	Neisseria gonorrhoeae	10		251	0
37176	GCGS0469	2011	Neisseria gonorrhoeae	10		252	0
37169	GCGS0437	2011	Neisseria gonorrhoeae	10		253	0
37166	GCGS0767	2011	Neisseria gonorrhoeae	10		254	4
37152	GCGS0428	2011	Neisseria gonorrhoeae	10		255	0
37147	GCGS0593	2011	Neisseria gonorrhoeae	10		256	30
37140	GCGS0346	2011	Neisseria gonorrhoeae	10		257	0
37135	GCGS0321	2011	Neisseria gonorrhoeae	10		258	0
37129	GCGS0543	2011	Neisseria gonorrhoeae	10		259	0
37126	GCGS1091	2007	Neisseria gonorrhoeae	10		260	0
37118	GCGS0381	2005	Neisseria gonorrhoeae	10		261	0
37109	GCGS0378	2012	Neisseria gonorrhoeae	10		262	0
37106	GCGS0740	2012	Neisseria gonorrhoeae	10		263	0
37103	GCGS0349	2012	Neisseria gonorrhoeae	10		264	0
37100	GCGS0347	2012	Neisseria gonorrhoeae	10		265	0
37091	GCGS0868	2013	Neisseria gonorrhoeae	10		266	0
37082	GCGS0996	2012	Neisseria gonorrhoeae	10		267	0
37064	GCGS0915	2012	Neisseria gonorrhoeae	10		268	0
37047	GCGS0880	2012	Neisseria gonorrhoeae	10		269	0
37034	GCGS1057	2008	Neisseria gonorrhoeae	10		270	0
37027	GCGS0930	2006	Neisseria gonorrhoeae	10		271	0
37024	GCGS0944	2005	Neisseria gonorrhoeae	10		272	0
34798	MU_NG19	2010	Neisseria gonorrhoeae	10		273	0
34794	MU_NG14	2010	Neisseria gonorrhoeae	10		274	0
34774	ATL_2011_01-21	2011	Neisseria gonorrhoeae	10		275	0
34768	ALB_2011_03_03	2011	Neisseria gonorrhoeae	10		276	0
34764	SK36809	2007	Neisseria gonorrhoeae	10		277	0
34756	SK16942	2005	Neisseria gonorrhoeae	10		278	0
32074	989000093	1998	Neisseria gonorrhoeae	10		279	0
32026	K_GM		Neisseria gonorrhoeae	10		280	0
31976	989000418	1998	Neisseria gonorrhoeae	10		281	0
31970	02_230	1992	Neisseria gonorrhoeae	10		282	0
31964	FC039		Neisseria gonorrhoeae	10		283	0
31958	06_197		Neisseria gonorrhoeae	10		284	0
31953	09_11	2011	Neisseria gonorrhoeae	10		285	0
31931	WHO M	1992	Neisseria gonorrhoeae	10		286	0
31852	999000099		Neisseria gonorrhoeae	10		287	0
31813	IN_09_2768	2009	Neisseria gonorrhoeae	10		288	0
31778	KN13_24	2000	Neisseria gonorrhoeae	10		289	0
31768	05_590_264	2004	Neisseria gonorrhoeae	10		290	0
31752	999000098	1999	Neisseria gonorrhoeae	10		291	0
31742	989000022	1998	Neisseria gonorrhoeae	10		292	0
31735	BX2715	2011	Neisseria gonorrhoeae	10		293	0
31726	IN_10_95	2010	Neisseria gonorrhoeae	10		294	0
31707	08_590_372	2008	Neisseria gonorrhoeae	10		295	0
31703	08_590_382	2008	Neisseria gonorrhoeae	10		296	0
31698	05_590_29	2004	Neisseria gonorrhoeae	10		297	2
31692	NG0047	2000	Neisseria gonorrhoeae	10		298	0
31678	989000104	1998	Neisseria gonorrhoeae	10		299	0
31674	989000019	1998	Neisseria gonorrhoeae	10		300	0
31670	989000050	1998	Neisseria gonorrhoeae	10		301	0
31667	NG9712	1997	Neisseria gonorrhoeae	10		302	0
31662	215/-02	1979	Neisseria gonorrhoeae	10		303	0
31659	POL_12_187	2012	Neisseria gonorrhoeae	10		304	0
31649	POL_11_131	2011	Neisseria gonorrhoeae	10		305	0
31639	POL_10_22	2010	Neisseria gonorrhoeae	10		306	0
31634	10_590_246	2010	Neisseria gonorrhoeae	10		307	0
31629	SI09_04	2009	Neisseria gonorrhoeae	10		308	0
31625	NO_09_S4	2009	Neisseria gonorrhoeae	10		309	0
31618	SI08_22	2008	Neisseria gonorrhoeae	10		310	0
31615	SI08_01		Neisseria gonorrhoeae	10		311	0
31607	590_2		Neisseria gonorrhoeae	10		312	0
31600	01902	2008	Neisseria gonorrhoeae	10		313	0
31596	05_590_246	2004	Neisseria gonorrhoeae	10		314	0
31593	999000071	1999	Neisseria gonorrhoeae	10		315	0
31586	989000380	1998	Neisseria gonorrhoeae	10		316	0
31575	259000222	1993	Neisseria gonorrhoeae	10		317	0
31566	WHO_P	1999	Neisseria gonorrhoeae	10		318	0
31563	989000059	1998	Neisseria gonorrhoeae	10		319	0
31555	989000277	1998	Neisseria gonorrhoeae	10		320	0
31550	BX4109	2010	Neisseria gonorrhoeae	10		321	0
31541	999000099		Neisseria gonorrhoeae	10		322	0
31536	989000438		Neisseria gonorrhoeae	10		323	0
31530	989000038	1998	Neisseria gonorrhoeae	10		324	0
31527	989000076	1998	Neisseria gonorrhoeae	10		325	0
31521	NG9803	1998	Neisseria gonorrhoeae	10		326	0
31510	SI11-15	2011	Neisseria gonorrhoeae	10		327	0
31504	316/-11	2011	Neisseria gonorrhoeae	10		328	0
31497	EST_11_8	2011	Neisseria gonorrhoeae	10		329	0
31491	POL_10_24	2010	Neisseria gonorrhoeae	10		330	0
31485	BEL_10_6	2010	Neisseria gonorrhoeae	10		331	0
31480	EST_10_11TK	2010	Neisseria gonorrhoeae	10		332	0
31473	BEL_09_44	2009	Neisseria gonorrhoeae	10		333	0
31461	WHO_O	1991	Neisseria gonorrhoeae	10		334	0
27472	GCGS0162	2009	Neisseria gonorrhoeae	10		335	0
27469	GCGS0041	2009	Neisseria gonorrhoeae	10		336	0
27461	GCGS0094	2009	Neisseria gonorrhoeae	10		337	0
27453	GCGS0095	2010	Neisseria gonorrhoeae	10		338	0
27438	GCGS0123	2010	Neisseria gonorrhoeae	10		339	0
27435	GCGS0086	2009	Neisseria gonorrhoeae	10		340	0
27432	GCGS0014	2009	Neisseria gonorrhoeae	10		341	0
27426	GCGS0160	2009	Neisseria gonorrhoeae	10		342	0
27418	GCGS0057	2009	Neisseria gonorrhoeae	10		343	0
27408	GCGS0161	2010	Neisseria gonorrhoeae	10		344	0
27381	GCGS0104	2010	Neisseria gonorrhoeae	10		345	0
27362	GCGS0227	2010	Neisseria gonorrhoeae	10		346	0
27347	GCGS0194	2009	Neisseria gonorrhoeae	10		347	0
27338	GCGS0173	2010	Neisseria gonorrhoeae	10		348	0
27323	GCGS0163	2010	Neisseria gonorrhoeae	10		349	0
27320	GCGS0054	2009	Neisseria gonorrhoeae	10		350	0
27300	GCGS0152	2010	Neisseria gonorrhoeae	10		351	0
27295	GCGS0114	2009	Neisseria gonorrhoeae	10		352	0
27290	GCGS0199	2010	Neisseria gonorrhoeae	10		353	0
27281	GCGS0146	2009	Neisseria gonorrhoeae	10		354	0
27271	GCGS0064	2009	Neisseria gonorrhoeae	10		355	0
27268	GCGS0180	2009	Neisseria gonorrhoeae	10		356	0
37390	GCGS0154	2009	Neisseria gonorrhoeae	10		357	0
37380	GCGS0025	2009	Neisseria gonorrhoeae	10		358	0
37371	GCGS1086	2007	Neisseria gonorrhoeae	10		359	0
37354	GCGS1037	2007	Neisseria gonorrhoeae	10		360	0
37323	GCGS0632	2005	Neisseria gonorrhoeae	10		361	0
37317	GCGS0608	2005	Neisseria gonorrhoeae	10		362	0
37304	GCGS0708	2011	Neisseria gonorrhoeae	10		363	0
37297	GCGS0468	2011	Neisseria gonorrhoeae	10		364	0
37293	GCGS0394	2011	Neisseria gonorrhoeae	10		365	0
37287	GCGS0401	2010	Neisseria gonorrhoeae	10		366	0
37274	GCGS1082	2007	Neisseria gonorrhoeae	10		367	0
37268	GCGS1051	2007	Neisseria gonorrhoeae	10		368	0
37257	GCGS1031	2007	Neisseria gonorrhoeae	10		369	0
37248	GCGS0435	2006	Neisseria gonorrhoeae	10		370	0
37238	GCGS0691	2005	Neisseria gonorrhoeae	10		371	0
37227	GCGS0380	2005	Neisseria gonorrhoeae	10		372	0
37207	GCGS0336	2012	Neisseria gonorrhoeae	10		373	0
37194	GCGS0787	2012	Neisseria gonorrhoeae	10		374	0
37175	GCGS0667	2011	Neisseria gonorrhoeae	10		375	0
37165	GCGS0764	2011	Neisseria gonorrhoeae	10		376	0
37151	GCGS0757	2011	Neisseria gonorrhoeae	10		377	0
37146	GCGS0384	2011	Neisseria gonorrhoeae	10		378	0
37139	GCGS0731	2011	Neisseria gonorrhoeae	10		379	0
37099	GCGS0732	2012	Neisseria gonorrhoeae	10		380	0
37090	GCGS0934	2013	Neisseria gonorrhoeae	10		381	0
37081	GCGS0883	2012	Neisseria gonorrhoeae	10		382	0
37063	GCGS0876	2012	Neisseria gonorrhoeae	10		383	0
37046	GCGS0879	2012	Neisseria gonorrhoeae	10		384	0
37023	GCGS0920	2005	Neisseria gonorrhoeae	10		385	0
34793	MU_NG12	2010	Neisseria gonorrhoeae	10		386	0
34773	ATL_2011_01_17	2011	Neisseria gonorrhoeae	10		387	0
34763	SK29471	2005	Neisseria gonorrhoeae	10		388	0
34755	SK16259	2007	Neisseria gonorrhoeae	10		389	0
32025	JP_r_41_GM		Neisseria gonorrhoeae	10		390	0
31969	02_229	1991	Neisseria gonorrhoeae	10		391	0
31963	FC024		Neisseria gonorrhoeae	10		392	0
31957	06_07		Neisseria gonorrhoeae	10		393	0
31952	03_87	2011	Neisseria gonorrhoeae	10		394	0
31917	BEL_11_163	2011	Neisseria gonorrhoeae	10		395	0
31812	05_590_273	2004	Neisseria gonorrhoeae	10		396	0
31777	NG0521	2005	Neisseria gonorrhoeae	10		397	0
31767	08_590_64	2008	Neisseria gonorrhoeae	10		398	0
31741	NG0035	2000	Neisseria gonorrhoeae	10		399	0
31734	10_590_244	2010	Neisseria gonorrhoeae	10		400	0
31706	08_590_61	2008	Neisseria gonorrhoeae	10		401	1
31702	08_590_281	2008	Neisseria gonorrhoeae	10		402	3
31691	NG0031	2000	Neisseria gonorrhoeae	10		403	5
31677	989000103	1998	Neisseria gonorrhoeae	10		404	0
31658	POL_12_170	2012	Neisseria gonorrhoeae	10		405	0
31648	POL_11_129	2011	Neisseria gonorrhoeae	10		406	0
31638	POL_10_21	2010	Neisseria gonorrhoeae	10		407	0
31633	BEL_10_41	2010	Neisseria gonorrhoeae	10		408	25
31628	10868_8_49	2009	Neisseria gonorrhoeae	10		409	1
31624	NO_09_3616	2009	Neisseria gonorrhoeae	10		410	1
31614	590_174	2008	Neisseria gonorrhoeae	10		411	1
31606	590_345		Neisseria gonorrhoeae	10		412	1
31599	02801	2008	Neisseria gonorrhoeae	10		413	0
31554	989000209	1998	Neisseria gonorrhoeae	10		414	0
31535	989000080	1998	Neisseria gonorrhoeae	10		415	0
31526	989000163	1998	Neisseria gonorrhoeae	10		416	0
31520	NG9701	1997	Neisseria gonorrhoeae	10		417	0
31509	POL_11_148	2011	Neisseria gonorrhoeae	10		418	0
31503	BEL_11_163	2011	Neisseria gonorrhoeae	10		419	0
31496	SI10_28	2010	Neisseria gonorrhoeae	10		420	0
31484	EST_10_25	2010	Neisseria gonorrhoeae	10		421	0
31472	BEL_09_43	2009	Neisseria gonorrhoeae	10		422	0
31460	GC_0808699	2008	Neisseria gonorrhoeae	10		423	0
27468	ERR173151		Neisseria gonorrhoeae	10		424	0
27460	GCGS0070	2009	Neisseria gonorrhoeae	10		425	0
27452	GCGS0085	2009	Neisseria gonorrhoeae	10		426	0
27431	GCGS011	2009	Neisseria gonorrhoeae	10		427	0
27417	GCGS0183	2010	Neisseria gonorrhoeae	10		428	0
27407	GCGS0203	2010	Neisseria gonorrhoeae	10		429	0
27380	GCGS0042	2009	Neisseria gonorrhoeae	10		430	0
27361	GCGS0100	2010	Neisseria gonorrhoeae	10		431	0
27346	GCGS0087	2009	Neisseria gonorrhoeae	10		432	0
27337	ERR191754		Neisseria gonorrhoeae	10		433	0
27319	GCGS0030	2009	Neisseria gonorrhoeae	10		434	0
27299	GCGS0105	2010	Neisseria gonorrhoeae	10		435	0
27294	GCGS0223	2010	Neisseria gonorrhoeae	10		436	0
27289	GCGS0179	2010	Neisseria gonorrhoeae	10		437	0
27280	ERR223660		Neisseria gonorrhoeae	10		438	0
37389	GCGS0061	2009	Neisseria gonorrhoeae	10		439	0
37379	GCGS1079	2008	Neisseria gonorrhoeae	10		440	0
37316	GCGS0601	2005	Neisseria gonorrhoeae	10		441	0
37303	GCGS0698	2011	Neisseria gonorrhoeae	10		442	0
37292	GCGS0363	2011	Neisseria gonorrhoeae	10		443	0
37286	GCGS0610	2010	Neisseria gonorrhoeae	10		444	0
37273	GCGS0841	2010	Neisseria gonorrhoeae	10		445	0
37267	GCGS1049	2007	Neisseria gonorrhoeae	10		446	0
37256	GCGS1030	2007	Neisseria gonorrhoeae	10		447	4
37247	06AZI_T_006		Neisseria gonorrhoeae	10		448	1
37237	GCGS0298	2005	Neisseria gonorrhoeae	10		449	0
37226	GCGS0751	2005	Neisseria gonorrhoeae	10		450	0
37193	GCGS0658	2012	Neisseria gonorrhoeae	10		451	0
37164	GCGS0603	2011	Neisseria gonorrhoeae	10		452	0
37145	GCGS0383	2011	Neisseria gonorrhoeae	10		453	0
37138	GCGS0334	2011	Neisseria gonorrhoeae	10		454	0
37098	GCGS0560	2012	Neisseria gonorrhoeae	10		455	0
37089	GCGS0916	2013	Neisseria gonorrhoeae	10		456	0
37080	GCGS0981	2012	Neisseria gonorrhoeae	10		457	0
37062	GCGS0864	2012	Neisseria gonorrhoeae	10		458	0
37045	GCGS1095	2012	Neisseria gonorrhoeae	10		459	0
34792	MU_NG9	2010	Neisseria gonorrhoeae	10		460	0
32024	Fr_r_89		Neisseria gonorrhoeae	10		461	0
31962	FC029		Neisseria gonorrhoeae	10		462	0
31951	01_30	2011	Neisseria gonorrhoeae	10		463	0
31908	SI08_01		Neisseria gonorrhoeae	10		464	0
31776	229/-12		Neisseria gonorrhoeae	10		465	0
31766	08_590_82	2008	Neisseria gonorrhoeae	10		466	0
31740	KN13_110	2001	Neisseria gonorrhoeae	10		467	0
31733	10_590_272	2010	Neisseria gonorrhoeae	10		468	0
31701	IN_07_1808	2007	Neisseria gonorrhoeae	10		469	0
31657	POL_12_159	2012	Neisseria gonorrhoeae	10		470	0
31647	POL_11_116	2011	Neisseria gonorrhoeae	10		471	0
31637	POL_10_17	2010	Neisseria gonorrhoeae	10		472	0
31623	NO_09_3612	2009	Neisseria gonorrhoeae	10		473	0
31613	590_319	2008	Neisseria gonorrhoeae	10		474	0
31605	590_318	2008	Neisseria gonorrhoeae	10		475	0
31553	989000034	1998	Neisseria gonorrhoeae	10		476	12
31525	989000443	1998	Neisseria gonorrhoeae	10		477	2
31519	SI12-44	2012	Neisseria gonorrhoeae	10		478	0
31508	POL_11_139	2011	Neisseria gonorrhoeae	10		479	0
31495	SI10_21	2010	Neisseria gonorrhoeae	10		480	0
31459	SI12-21	2012	Neisseria gonorrhoeae	10		481	0
27467	GCGS0006	2009	Neisseria gonorrhoeae	10		482	0
27459	GCGS0016	2009	Neisseria gonorrhoeae	10		483	0
27451	GCGS0165	2010	Neisseria gonorrhoeae	10		484	1
27430	GCGS0155	2010	Neisseria gonorrhoeae	10		485	0
27416	GCGS0189	2010	Neisseria gonorrhoeae	10		486	0
27406	GCGS0067	2009	Neisseria gonorrhoeae	10		487	1
27379	GCGS0019	2009	Neisseria gonorrhoeae	10		488	0
27360	GCGS0124	2010	Neisseria gonorrhoeae	10		489	0
27345	GCGS0107	2010	Neisseria gonorrhoeae	10		490	0
27336	GCGS0045	2009	Neisseria gonorrhoeae	10		491	0
27318	GCGS0005	2009	Neisseria gonorrhoeae	10		492	0
27298	GCGS0063	2009	Neisseria gonorrhoeae	10		493	0
27288	GCGS0102	2010	Neisseria gonorrhoeae	10		494	0
27279	GCGS0090	2009	Neisseria gonorrhoeae	10		495	0
37388	GCGS0851	2009	Neisseria gonorrhoeae	10		496	0
37378	GCGS1069	2008	Neisseria gonorrhoeae	10		497	0
37302	GCGS0696	2011	Neisseria gonorrhoeae	10		498	0
37291	GCGS0332	2011	Neisseria gonorrhoeae	10		499	0
37285	GCGS0609	2010	Neisseria gonorrhoeae	10		500	0
37272	GCGS1056	2007	Neisseria gonorrhoeae	10		501	0
37266	GCGS0836	2010	Neisseria gonorrhoeae	10		502	0
37255	GCGS1025	2007	Neisseria gonorrhoeae	10		503	0
37236	GCGS0297	2005	Neisseria gonorrhoeae	10		504	0
37225	05AZI_T_014		Neisseria gonorrhoeae	10		505	0
37097	GCGS0335	2012	Neisseria gonorrhoeae	10		506	0
37088	GCGS0935	2013	Neisseria gonorrhoeae	10		507	0
37079	GCGS0862	2012	Neisseria gonorrhoeae	10		508	0
37061	GCGS0997	2012	Neisseria gonorrhoeae	10		509	0
37044	GCGS0943	2012	Neisseria gonorrhoeae	10		510	0
34791	MU_NG8	2001	Neisseria gonorrhoeae	10		511	0
32023	JP_r_41		Neisseria gonorrhoeae	10		512	0
31961	FC052		Neisseria gonorrhoeae	10		513	0
31950	BA4664		Neisseria gonorrhoeae	10		514	0
31906	590_319		Neisseria gonorrhoeae	10		515	0
31775	NG0102	2001	Neisseria gonorrhoeae	10		516	0
31739	NG0109	2001	Neisseria gonorrhoeae	10		517	0
31732	BX4094	2010	Neisseria gonorrhoeae	10		518	0
31656	POL_12_154	2012	Neisseria gonorrhoeae	10		519	0
31646	POL_11_80	2011	Neisseria gonorrhoeae	10		520	0
31622	NO_09_3595	2009	Neisseria gonorrhoeae	10		521	0
31524	989000300	1998	Neisseria gonorrhoeae	10		522	0
31518	SI12-32	2012	Neisseria gonorrhoeae	10		523	0
31507	POL_11_89	2011	Neisseria gonorrhoeae	10		524	0
31494	SI10_15	2010	Neisseria gonorrhoeae	10		525	0
31458	NO_09_3569	2009	Neisseria gonorrhoeae	10		526	0
27466	GCGS0034	2009	Neisseria gonorrhoeae	10		527	0
27458	GCGS0166	2009	Neisseria gonorrhoeae	10		528	0
27450	GCGS0106	2010	Neisseria gonorrhoeae	10		529	0
27429	GCGS0001	2009	Neisseria gonorrhoeae	10		530	0
27415	GCGS0066	2009	Neisseria gonorrhoeae	10		531	0
27405	GCGS0020	2009	Neisseria gonorrhoeae	10		532	0
27378	GCGS0211	2010	Neisseria gonorrhoeae	10		533	0
27359	GCGS0065	2009	Neisseria gonorrhoeae	10		534	0
27344	GCGS0197	2010	Neisseria gonorrhoeae	10		535	0
27335	GCGS0187	2010	Neisseria gonorrhoeae	10		536	0
27317	GCGS0135	2010	Neisseria gonorrhoeae	10		537	0
27287	GCGS0113	2010	Neisseria gonorrhoeae	10		538	0
27278	GCGS0216	2009	Neisseria gonorrhoeae	10		539	0
37387	GCGS0847	2009	Neisseria gonorrhoeae	10		540	0
37377	GCGS1068	2008	Neisseria gonorrhoeae	10		541	0
37301	GCGS0484	2011	Neisseria gonorrhoeae	10		542	0
37284	GCGS0665	2009	Neisseria gonorrhoeae	10		543	0
37254	GCGS1022	2007	Neisseria gonorrhoeae	10		544	0
37235	GCGS0296	2005	Neisseria gonorrhoeae	10		545	0
37224	GCGS0272	2005	Neisseria gonorrhoeae	10		546	0
37096	GCGS0552	2012	Neisseria gonorrhoeae	10		547	0
37087	GCGS0940	2013	Neisseria gonorrhoeae	10		548	0
37078	GCGS0878	2012	Neisseria gonorrhoeae	10		549	0
37060	GCGS0962	2012	Neisseria gonorrhoeae	10		550	0
37043	GCGS0922	2012	Neisseria gonorrhoeae	10		551	0
32022	590_275		Neisseria gonorrhoeae	10		552	0
31738	989000202	1998	Neisseria gonorrhoeae	10		553	0
31645	POL_11_79	2011	Neisseria gonorrhoeae	10		554	0
31517	SI12-18	2012	Neisseria gonorrhoeae	10		555	0
27465	ERR173153		Neisseria gonorrhoeae	10		556	3
27449	GCGS0088	2009	Neisseria gonorrhoeae	10		557	2
27414	GCGS0021	2009	Neisseria gonorrhoeae	10		558	2
27404	GCGS0028	2009	Neisseria gonorrhoeae	10		559	1
27377	GCGS0221	2010	Neisseria gonorrhoeae	10		560	1
27358	GCGS0055	2009	Neisseria gonorrhoeae	10		561	2
27343	GCGS0024	2009	Neisseria gonorrhoeae	10		562	1
27334	ERR223654		Neisseria gonorrhoeae	10		563	1
27316	GCGS0091	2010	Neisseria gonorrhoeae	10		564	0
27286	ERR222921		Neisseria gonorrhoeae	10		565	0
27277	GCGS0186	2009	Neisseria gonorrhoeae	10		566	0
37283	GCGS0844	2009	Neisseria gonorrhoeae	10		567	0
37253	GCGS1018	2007	Neisseria gonorrhoeae	10		568	0
37234	GCGS0653	2005	Neisseria gonorrhoeae	10		569	0
37223	GCGS0271	2005	Neisseria gonorrhoeae	10		570	0
37086	GCGS1011	2012	Neisseria gonorrhoeae	10		571	0
37077	GCGS1007	2012	Neisseria gonorrhoeae	10		572	0
37059	GCGS0912	2012	Neisseria gonorrhoeae	10		573	0
37042	GCGS1006	2012	Neisseria gonorrhoeae	10		574	0
32021	989000246		Neisseria gonorrhoeae	10		575	0
31516	POL_12_B3a	2012	Neisseria gonorrhoeae	10		576	0
27448	GCGS0241	2010	Neisseria gonorrhoeae	10		577	0
27413	GCGS0131	2010	Neisseria gonorrhoeae	10		578	0
27403	GCGS0213	2010	Neisseria gonorrhoeae	10		579	0
27376	GCGS0225	2010	Neisseria gonorrhoeae	10		580	0
27357	GCGS0035	2009	Neisseria gonorrhoeae	10		581	0
27342	GCGS0132	2009	Neisseria gonorrhoeae	10		582	0
27333	GCGS0196	2010	Neisseria gonorrhoeae	10		583	0
27315	GCGS0003	2009	Neisseria gonorrhoeae	10		584	0
27285	GCGS0082	2009	Neisseria gonorrhoeae	10		585	1
27276	GCGS0008	2009	Neisseria gonorrhoeae	10		586	0
37282	GCGS0330	2009	Neisseria gonorrhoeae	10		587	0
37252	GCGS0300	2006	Neisseria gonorrhoeae	10		588	0
37233	GCGS0289	2005	Neisseria gonorrhoeae	10		589	0
37085	GCGS0989	2013	Neisseria gonorrhoeae	10		590	0
37076	GCGS0998	2012	Neisseria gonorrhoeae	10		591	0
37058	GCGS0863	2012	Neisseria gonorrhoeae	10		592	0
37041	GCGS0887	2012	Neisseria gonorrhoeae	10		593	0
31515	POL_12_B2a	2012	Neisseria gonorrhoeae	10		594	0
27447	ERR191790		Neisseria gonorrhoeae	10		595	0
27412	GCGS0153	2010	Neisseria gonorrhoeae	10		596	0
27402	GCGS0201	2010	Neisseria gonorrhoeae	10		597	0
27375	GCGS0017	2009	Neisseria gonorrhoeae	10		598	0
27356	GCGS0049	2009	Neisseria gonorrhoeae	10		599	0
27341	GCGS0039	2009	Neisseria gonorrhoeae	10		600	0
27332	GCGS0209	2010	Neisseria gonorrhoeae	10		601	0
27314	GCGS0137	2010	Neisseria gonorrhoeae	10		602	0
27284	GCGS0117	2010	Neisseria gonorrhoeae	10		603	0
27275	GCGS0210	2009	Neisseria gonorrhoeae	10		604	0
37281	GCGS1081	2008	Neisseria gonorrhoeae	10		605	1
37232	GCGS0417	2005	Neisseria gonorrhoeae	10		606	0
37075	GCGS0990	2013	Neisseria gonorrhoeae	10		607	0
37057	GCGS0929	2012	Neisseria gonorrhoeae	10		608	0
37040	GCGS0881	2012	Neisseria gonorrhoeae	10		609	0
31514	POL_12_197	2012	Neisseria gonorrhoeae	10		610	0
27446	GCGS0205	2010	Neisseria gonorrhoeae	10		611	0
27411	GCGS0012	2009	Neisseria gonorrhoeae	10		612	0
27401	GCGS0077	2009	Neisseria gonorrhoeae	10		613	0
27374	GCGS0031	2009	Neisseria gonorrhoeae	10		614	0
27355	GCGS0119	2010	Neisseria gonorrhoeae	10		615	0
27331	GCGS0127	2010	Neisseria gonorrhoeae	10		616	0
27313	GCGS0046	2009	Neisseria gonorrhoeae	10		617	0
27274	GCGS0112	2009	Neisseria gonorrhoeae	10		618	0
37280	GCGS1077	2008	Neisseria gonorrhoeae	10		619	0
37231	GCGS0416	2005	Neisseria gonorrhoeae	10		620	0
37074	GCGS0983	2012	Neisseria gonorrhoeae	10		621	0
37056	GCGS0905	2012	Neisseria gonorrhoeae	10		622	0
37039	GCGS0927	2012	Neisseria gonorrhoeae	10		623	0
31513	POL_12_167	2012	Neisseria gonorrhoeae	10		624	0
27445	GCGS0178	2010	Neisseria gonorrhoeae	10		625	0
27400	GCGS0081	2009	Neisseria gonorrhoeae	10		626	0
27373	GCGS0097	2010	Neisseria gonorrhoeae	10		627	0
27354	GCGS0207	2010	Neisseria gonorrhoeae	10		628	0
27330	GCGS0048	2009	Neisseria gonorrhoeae	10		629	0
27312	GCGS0047	2009	Neisseria gonorrhoeae	10		630	0
37073	GCGS0914	2012	Neisseria gonorrhoeae	10		631	0
37055	GCGS0932	2012	Neisseria gonorrhoeae	10		632	0
37038	GCGS0906	2012	Neisseria gonorrhoeae	10		633	0
27444	GCGS0037	2009	Neisseria gonorrhoeae	10		634	0
27399	GCGS0185	2010	Neisseria gonorrhoeae	10		635	0
27372	GCGS0220	2009	Neisseria gonorrhoeae	10		636	0
27353	GCGS0214	2009	Neisseria gonorrhoeae	10		637	0
27329	GCGS0157	2010	Neisseria gonorrhoeae	10		638	0
27311	GCGS0169	2010	Neisseria gonorrhoeae	10		639	0
37072	GCGS0986	2012	Neisseria gonorrhoeae	10		640	0
37054	GCGS0875	2012	Neisseria gonorrhoeae	10		641	0
37037	GCGS0877	2012	Neisseria gonorrhoeae	10		642	0
27443	GCGS0089	2009	Neisseria gonorrhoeae	10		643	0
27398	GCGS0139	2010	Neisseria gonorrhoeae	10		644	0
27371	GCGS0071	2009	Neisseria gonorrhoeae	10		645	0
27352	GCGS0115	2010	Neisseria gonorrhoeae	10		646	0
27328	GCGS0069	2009	Neisseria gonorrhoeae	10		647	0
27310	GCGS0093	2010	Neisseria gonorrhoeae	10		648	0
37071	GCGS0982	2012	Neisseria gonorrhoeae	10		649	0
37053	GCGS0894	2012	Neisseria gonorrhoeae	10		650	0
27442	GCGS0052	2009	Neisseria gonorrhoeae	10		651	0
27397	GCGS0229	2010	Neisseria gonorrhoeae	10		652	0
27370	GCGS0059	2009	Neisseria gonorrhoeae	10		653	0
27351	GCGS0171	2010	Neisseria gonorrhoeae	10		654	0
27309	GCGS0143	2010	Neisseria gonorrhoeae	10		655	0
37070	GCGS0959	2012	Neisseria gonorrhoeae	10		656	0
37052	GCGS0960	2012	Neisseria gonorrhoeae	10		657	0
27396	GCGS0149	2010	Neisseria gonorrhoeae	10		658	0
27369	GCGS0233	2010	Neisseria gonorrhoeae	10		659	0
27350	GCGS0231	2010	Neisseria gonorrhoeae	10		660	0
27308	ERR222938		Neisseria gonorrhoeae	10		661	0
37069	GCGS0933	2003	Neisseria gonorrhoeae	10		662	0
37051	GCGS0984	2012	Neisseria gonorrhoeae	10		663	0
27395	GCGS0076	2009	Neisseria gonorrhoeae	10		664	0
27368	GCGS0121	2010	Neisseria gonorrhoeae	10		665	0
27307	GCGS0040	2009	Neisseria gonorrhoeae	10		666	0
37050	GCGS0985	2012	Neisseria gonorrhoeae	10		667	0
27394	GCGS0235	2010	Neisseria gonorrhoeae	10		668	0
27367	GCGS0007	2009	Neisseria gonorrhoeae	10		669	0
27306	GCGS0043	2009	Neisseria gonorrhoeae	10		670	0
27393	ERR223665		Neisseria gonorrhoeae	10		671	0
27305	GCGS0219	2010	Neisseria gonorrhoeae	10		672	0
27392	GCGS0181	2010	Neisseria gonorrhoeae	10		673	0
27304	GCGS0175	2010	Neisseria gonorrhoeae	10		674	0
27391	GCGS0023	2009	Neisseria gonorrhoeae	10		675	0
27390	GCGS0053	2009	Neisseria gonorrhoeae	10		676	0
27389	GCGS0075	2009	Neisseria gonorrhoeae	10		677	0
27388	GCGS0141	2010	Neisseria gonorrhoeae	10		678	0
13685	NCCP11945	2005	Neisseria gonorrhoeae	10		679	0
27387	GCGS0125	2010	Neisseria gonorrhoeae	10		680	0
14729	MS-11	1960	Neisseria gonorrhoeae	10		681	1
27386	GCGS0145	2010	Neisseria gonorrhoeae	10		682	0
21065	TCDC-NG08107	2008	Neisseria gonorrhoeae	10		683	0
27385	GCGS0079	2009	Neisseria gonorrhoeae	10		684	0
21067	1291		Neisseria gonorrhoeae	10		685	0
27228	MS11	1960	Neisseria gonorrhoeae	10		686	0
27230	GCGS0010	2009	Neisseria gonorrhoeae	10		687	0
27231	GCGS0062	2009	Neisseria gonorrhoeae	10		688	0
27232	GCGS0138	2010	Neisseria gonorrhoeae	10		689	0
27233	GCGS0198	2009	Neisseria gonorrhoeae	10		690	1
27234	GCGS0144	2009	Neisseria gonorrhoeae	10		691	1
27235	GCGS0074	2009	Neisseria gonorrhoeae	10		692	1
27236	GCGS0230	2010	Neisseria gonorrhoeae	10		693	1
27237	GCGS0038	2009	Neisseria gonorrhoeae	10		694	1
27238	GCGS0018	2009	Neisseria gonorrhoeae	10		695	1
27239	GCGS0226	2010	Neisseria gonorrhoeae	10		696	0
27240	GCGS0098	2010	Neisseria gonorrhoeae	10		697	6
27241	GCGS0126	2010	Neisseria gonorrhoeae	10		698	0
27242	GCGS0128	2010	Neisseria gonorrhoeae	10		699	0
27243	GCGS0174	2010	Neisseria gonorrhoeae	10		700	0
27244	GCGS0204	2010	Neisseria gonorrhoeae	10		701	0
27245	GCGS0083	2009	Neisseria gonorrhoeae	10		702	0
27246	ERR173150		Neisseria gonorrhoeae	10		703	1
27247	GCGS0228	2009	Neisseria gonorrhoeae	10		704	0
27248	GCGS0176	2010	Neisseria gonorrhoeae	10		705	2
27249	GCGS0224	2009	Neisseria gonorrhoeae	10		706	1
27250	GCGS0156	2010	Neisseria gonorrhoeae	10		707	1
27251	GCGS0084	2009	Neisseria gonorrhoeae	10		708	0
27252	GCGS0202	2009	Neisseria gonorrhoeae	10		709	0
27253	GCGS0136	2010	Neisseria gonorrhoeae	10		710	0
27254	GCGS0092	2010	Neisseria gonorrhoeae	10		711	0
27255	GCGS0118	2010	Neisseria gonorrhoeae	10		712	0
27256	GCGS0009	2009	Neisseria gonorrhoeae	10		713	0
27257	GCGS0192	2010	Neisseria gonorrhoeae	10		714	0
27258	GCGS0110	2010	Neisseria gonorrhoeae	10		715	0
27260	GCGS0096	2010	Neisseria gonorrhoeae	10		716	0
27261	GCGS0120	2009	Neisseria gonorrhoeae	10		717	0
27262	ERR173152		Neisseria gonorrhoeae	10		718	0
27263	GCGS0218	2009	Neisseria gonorrhoeae	10		719	0
27267	GCGS0208	2009	Neisseria gonorrhoeae	10		720	0
37399	GCGS0744	2010	Neisseria gonorrhoeae	10		721	0
37401	GCGS1090	2007	Neisseria gonorrhoeae	10		722	1
37400	GCGS0133	2010	Neisseria gonorrhoeae	10		Blank	0
37398	GCGS0743	2010	Neisseria gonorrhoeae	10		Total Strains	12805
37397	GCGS0742	2010	Neisseria gonorrhoeae	10		Total Alleles	66
110214	21GB000508	2021	Neisseria gonorrhoeae	10
110009	ERR3200858	2013	Neisseria gonorrhoeae	10
110008	ERR2631870	2015	Neisseria gonorrhoeae	10
110007	ERR2631777	2013	Neisseria gonorrhoeae	10
110006	ERR2631936	2013	Neisseria gonorrhoeae	10
110005	ERR3200825	2013	Neisseria gonorrhoeae	10
110004	ERR3201116	2012	Neisseria gonorrhoeae	10
110003	ERR2632036	2012	Neisseria gonorrhoeae	10
110002	ERR3201283	2012	Neisseria gonorrhoeae	10
110001	ERR3201108	2012	Neisseria gonorrhoeae	10
110000	ERR3201046	2012	Neisseria gonorrhoeae	10
109999	ERR1204795	2014	Neisseria gonorrhoeae	10
109998	ERR2632042	2012	Neisseria gonorrhoeae	10
109997	ERR2632003	2013	Neisseria gonorrhoeae	10
109996	ERR3201111	2012	Neisseria gonorrhoeae	10
109995	ERR3200868	2012	Neisseria gonorrhoeae	10
109994	ERR3201067	2012	Neisseria gonorrhoeae	10
109993	ERR1204791	2014	Neisseria gonorrhoeae	10
109992	ERR3201355	2013	Neisseria gonorrhoeae	10
109991	ERR3200845	2012	Neisseria gonorrhoeae	10
109990	ERR3201049	2012	Neisseria gonorrhoeae	10
109989	ERR2631774	2013	Neisseria gonorrhoeae	10
109988	ERR3200931	2013	Neisseria gonorrhoeae	10
109987	ERR2631807	2013	Neisseria gonorrhoeae	10
109986	ERR3201004	2013	Neisseria gonorrhoeae	10
109985	ERR3201276	2013	Neisseria gonorrhoeae	10
109984	ERR2631927	2013	Neisseria gonorrhoeae	10
109983	ERR3200862	2012	Neisseria gonorrhoeae	10
109982	ERR1837120	2012	Neisseria gonorrhoeae	10
109981	ERR3200879	2013	Neisseria gonorrhoeae	10
109980	ERR3200877	2012	Neisseria gonorrhoeae	10
109979	ERR3201032	2012	Neisseria gonorrhoeae	10
109978	ERR3200929	2013	Neisseria gonorrhoeae	10
109977	ERR3200944	2013	Neisseria gonorrhoeae	10
109976	ERR3201268	2012	Neisseria gonorrhoeae	10
109975	ERR2632008	2013	Neisseria gonorrhoeae	10
109974	ERR1204794	2014	Neisseria gonorrhoeae	10
109973	ERR3201095	2013	Neisseria gonorrhoeae	10
109972	ERR2631996	2014	Neisseria gonorrhoeae	10
109971	ERR2631981	2013	Neisseria gonorrhoeae	10
109970	ERR3200946	2013	Neisseria gonorrhoeae	10
109969	ERR2632016	2014	Neisseria gonorrhoeae	10
109968	ERR3201060	2013	Neisseria gonorrhoeae	10
109967	ERR3201077	2013	Neisseria gonorrhoeae	10
109966	ERR2631784	2012	Neisseria gonorrhoeae	10
109965	ERR3200975	2012	Neisseria gonorrhoeae	10
109964	ERR2631733	2013	Neisseria gonorrhoeae	10
109953	ERR3201214	2013	Neisseria gonorrhoeae	10
109952	ERR3201284	2012	Neisseria gonorrhoeae	10
109951	ERR3201172	2012	Neisseria gonorrhoeae	10
109950	ERR3201329	2013	Neisseria gonorrhoeae	10
109949	ERR3200952	2013	Neisseria gonorrhoeae	10
109948	ERR2631796	2013	Neisseria gonorrhoeae	10
109947	ERR3200987	2013	Neisseria gonorrhoeae	10
109946	ERR3201062	2013	Neisseria gonorrhoeae	10
109945	ERR3201338	2012	Neisseria gonorrhoeae	10
109944	ERR3201098	2013	Neisseria gonorrhoeae	10
109943	ERR3201008	2013	Neisseria gonorrhoeae	10
109942	ERR3200936	2013	Neisseria gonorrhoeae	10
109941	ERR2631883	2013	Neisseria gonorrhoeae	10
109940	ERR3200841	2012	Neisseria gonorrhoeae	10
109939	ERR3201211	2012	Neisseria gonorrhoeae	10
109938	ERR3201086	2013	Neisseria gonorrhoeae	10
109937	ERR3201221	2012	Neisseria gonorrhoeae	10
109936	ERR3200996	2013	Neisseria gonorrhoeae	10
109935	ERR2631993	2013	Neisseria gonorrhoeae	10
109934	ERR2631963	2013	Neisseria gonorrhoeae	10
109933	ERR2631778	2014	Neisseria gonorrhoeae	10
109932	ERR2632039	2012	Neisseria gonorrhoeae	10
109931	ERR1204772	2014	Neisseria gonorrhoeae	10
109930	ERR3200833	2013	Neisseria gonorrhoeae	10
109929	ERR3201203	2012	Neisseria gonorrhoeae	10
109928	ERR3201228	2013	Neisseria gonorrhoeae	10
109927	ERR2632041	2012	Neisseria gonorrhoeae	10
109926	ERR3201130	2012	Neisseria gonorrhoeae	10
109925	ERR3200949	2013	Neisseria gonorrhoeae	10
109924	ERR2631855	2012	Neisseria gonorrhoeae	10
109923	ERR3201132	2012	Neisseria gonorrhoeae	10
109921	ERR3201013	2013	Neisseria gonorrhoeae	10
109920	ERR1837118	2012	Neisseria gonorrhoeae	10
109919	ERR3200870	2012	Neisseria gonorrhoeae	10
109918	ERR3200997	2013	Neisseria gonorrhoeae	10
109917	ERR2631747	2013	Neisseria gonorrhoeae	10
109915	ERR3200851	2013	Neisseria gonorrhoeae	10
109914	ERR3201202	2012	Neisseria gonorrhoeae	10
109913	ERR3201145	2012	Neisseria gonorrhoeae	10
109912	ERR2631904	2013	Neisseria gonorrhoeae	10
109911	ERR2631809	2013	Neisseria gonorrhoeae	10
109910	ERR3201325	2013	Neisseria gonorrhoeae	10
109909	ERR3200898	2013	Neisseria gonorrhoeae	10
109907	ERR3201036	2013	Neisseria gonorrhoeae	10
109906	ERR2632009	2013	Neisseria gonorrhoeae	10
109905	ERR3201152	2013	Neisseria gonorrhoeae	10
109904	ERR2631915	2013	Neisseria gonorrhoeae	10
109903	ERR1837115	2013	Neisseria gonorrhoeae	10
109901	ERR3200968	2012	Neisseria gonorrhoeae	10
109900	ERR3201070	2012	Neisseria gonorrhoeae	10
109899	ERR3201017	2013	Neisseria gonorrhoeae	10
109898	ERR3201073	2013	Neisseria gonorrhoeae	10
109897	ERR3201290	2012	Neisseria gonorrhoeae	10
109896	ERR3201171	2012	Neisseria gonorrhoeae	10
109895	ERR3201112	2012	Neisseria gonorrhoeae	10
109894	ERR3201320	2013	Neisseria gonorrhoeae	10
109893	ERR2631857	2014	Neisseria gonorrhoeae	10
109892	ERR3200984	2013	Neisseria gonorrhoeae	10
109891	ERR3201230	2012	Neisseria gonorrhoeae	10
109890	ERR2631869	2015	Neisseria gonorrhoeae	10
109889	ERR3201337	2012	Neisseria gonorrhoeae	10
109888	ERR3200872	2012	Neisseria gonorrhoeae	10
109887	ERR2631931	2013	Neisseria gonorrhoeae	10
109886	ERR2631808	2013	Neisseria gonorrhoeae	10
109885	ERR3201208	2012	Neisseria gonorrhoeae	10
109884	ERR1204813	2012	Neisseria gonorrhoeae	10
109883	ERR3201100	2012	Neisseria gonorrhoeae	10
109882	ERR3201126	2012	Neisseria gonorrhoeae	10
109881	ERR3201296	2012	Neisseria gonorrhoeae	10
109880	ERR2631918	2013	Neisseria gonorrhoeae	10
109879	ERR3200978	2012	Neisseria gonorrhoeae	10
109878	ERR3201250	2012	Neisseria gonorrhoeae	10
109877	ERR3201163	2012	Neisseria gonorrhoeae	10
109876	ERR3201127	2012	Neisseria gonorrhoeae	10
109875	ERR2631998	2013	Neisseria gonorrhoeae	10
109874	ERR1204776	2014	Neisseria gonorrhoeae	10
109873	ERR2631758	2013	Neisseria gonorrhoeae	10
109871	ERR3200892	2012	Neisseria gonorrhoeae	10
109869	ERR1204802	2012	Neisseria gonorrhoeae	10
109868	ERR3200971	2012	Neisseria gonorrhoeae	10
109865	ERR2631829	2011	Neisseria gonorrhoeae	10
109864	ERR3200884	2012	Neisseria gonorrhoeae	10
109861	ERR2631746	2013	Neisseria gonorrhoeae	10
109859	ERR2632000	2013	Neisseria gonorrhoeae	10
109858	ERR2631925	2013	Neisseria gonorrhoeae	10
109857	ERR3201280	2013	Neisseria gonorrhoeae	10
109855	ERR3201096	2013	Neisseria gonorrhoeae	10
109854	ERR3201248	2012	Neisseria gonorrhoeae	10
109853	ERR3201027	2012	Neisseria gonorrhoeae	10
109852	ERR3201372	2012	Neisseria gonorrhoeae	10
109850	ERR3200854	2013	Neisseria gonorrhoeae	10
109849	ERR3201037	2012	Neisseria gonorrhoeae	10
109848	ERR2631980	2013	Neisseria gonorrhoeae	10
109847	ERR2631737	2013	Neisseria gonorrhoeae	10
109845	ERR3201358	2013	Neisseria gonorrhoeae	10
109844	ERR3201156	2013	Neisseria gonorrhoeae	10
109843	ERR2631983	2013	Neisseria gonorrhoeae	10
109841	ERR3201069	2012	Neisseria gonorrhoeae	10
109839	ERR3201166	2013	Neisseria gonorrhoeae	10
109838	ERR3201052	2012	Neisseria gonorrhoeae	10
109837	ERR3201107	2012	Neisseria gonorrhoeae	10
109836	ERR3200837	2012	Neisseria gonorrhoeae	10
109835	ERR3201109	2012	Neisseria gonorrhoeae	10
109810	ERR3200904	2013	Neisseria gonorrhoeae	10
109809	ERR1837123	2012	Neisseria gonorrhoeae	10
109808	ERR3200926	2013	Neisseria gonorrhoeae	10
109807	ERR2631999	2013	Neisseria gonorrhoeae	10
109806	ERR3201181	2012	Neisseria gonorrhoeae	10
109805	ERR3201287	2012	Neisseria gonorrhoeae	10
109803	ERR3200935	2013	Neisseria gonorrhoeae	10
109802	ERR3201304	2012	Neisseria gonorrhoeae	10
109800	ERR3201093	2013	Neisseria gonorrhoeae	10
109799	ERR2631748	2013	Neisseria gonorrhoeae	10
109797	ERR3201094	2013	Neisseria gonorrhoeae	10
109796	ERR2631769	2013	Neisseria gonorrhoeae	10
109795	ERR3200918	2013	Neisseria gonorrhoeae	10
109794	ERR2631880	2013	Neisseria gonorrhoeae	10
109793	ERR3200864	2013	Neisseria gonorrhoeae	10
109792	ERR1204777	2014	Neisseria gonorrhoeae	10
109791	ERR2631767	2013	Neisseria gonorrhoeae	10
109790	ERR2631794	2013	Neisseria gonorrhoeae	10
109789	ERR3201009	2013	Neisseria gonorrhoeae	10
109788	ERR2631901	2014	Neisseria gonorrhoeae	10
109786	ERR2631868	2015	Neisseria gonorrhoeae	10
109785	ERR2631955	2013	Neisseria gonorrhoeae	10
109784	ERR3201034	2012	Neisseria gonorrhoeae	10
109783	ERR3200914	2013	Neisseria gonorrhoeae	10
109782	ERR1204773	2014	Neisseria gonorrhoeae	10
109781	ERR3200995	2013	Neisseria gonorrhoeae	10
109780	ERR3200889	2013	Neisseria gonorrhoeae	10
109779	ERR2631953	2013	Neisseria gonorrhoeae	10
109687	ERR3201238	2012	Neisseria gonorrhoeae	10
109674	ERR2631830	2014	Neisseria gonorrhoeae	10
109673	ERR2632010	2013	Neisseria gonorrhoeae	10
109670	ERR3200947	2012	Neisseria gonorrhoeae	10
109669	ERR3200906	2013	Neisseria gonorrhoeae	10
109662	ERR3200920	2013	Neisseria gonorrhoeae	10
109653	ERR2631977	2013	Neisseria gonorrhoeae	10
109652	ERR1204778	2014	Neisseria gonorrhoeae	10
109651	ERR3201190	2012	Neisseria gonorrhoeae	10
109650	ERR3201374	2012	Neisseria gonorrhoeae	10
109649	ERR3200817	2012	Neisseria gonorrhoeae	10
109648	ERR3201080	2012	Neisseria gonorrhoeae	10
109647	ERR3201082	2012	Neisseria gonorrhoeae	10
109646	ERR3201324	2013	Neisseria gonorrhoeae	10
109645	ERR3200993	2013	Neisseria gonorrhoeae	10
109644	ERR3201044	2012	Neisseria gonorrhoeae	10
109643	ERR2631858	2014	Neisseria gonorrhoeae	10
109642	ERR2631884	2013	Neisseria gonorrhoeae	10
109641	ERR3200855	2013	Neisseria gonorrhoeae	10
109640	ERR3201334	2013	Neisseria gonorrhoeae	10
109639	ERR3201165	2013	Neisseria gonorrhoeae	10
109638	ERR3200922	2013	Neisseria gonorrhoeae	10
109637	ERR2631745	2013	Neisseria gonorrhoeae	10
109636	ERR2632014	2014	Neisseria gonorrhoeae	10
109633	ERR3201180	2012	Neisseria gonorrhoeae	10
109632	ERR3200830	2013	Neisseria gonorrhoeae	10
109631	ERR3200964	2012	Neisseria gonorrhoeae	10
109630	ERR3200960	2012	Neisseria gonorrhoeae	10
109629	ERR2631763	2013	Neisseria gonorrhoeae	10
109628	ERR2631762	2013	Neisseria gonorrhoeae	10
109627	ERR3201061	2012	Neisseria gonorrhoeae	10
109626	ERR3201104	2013	Neisseria gonorrhoeae	10
109625	ERR2631960	2014	Neisseria gonorrhoeae	10
109624	ERR3200955	2013	Neisseria gonorrhoeae	10
109623	ERR3200966	2012	Neisseria gonorrhoeae	10
109622	ERR3200965	2012	Neisseria gonorrhoeae	10
109621	ERR3201258	2012	Neisseria gonorrhoeae	10
109620	ERR3201143	2012	Neisseria gonorrhoeae	10
109619	ERR3201097	2013	Neisseria gonorrhoeae	10
109618	ERR3201213	2012	Neisseria gonorrhoeae	10
109617	ERR3201083	2013	Neisseria gonorrhoeae	10
109616	ERR3201232	2012	Neisseria gonorrhoeae	10
109615	ERR3201281	2013	Neisseria gonorrhoeae	10
109614	ERR3200822	2013	Neisseria gonorrhoeae	10
109613	ERR3201210	2012	Neisseria gonorrhoeae	10
109612	ERR3201209	2012	Neisseria gonorrhoeae	10
109611	ERR2631895	2013	Neisseria gonorrhoeae	10
109610	ERR2631816	2013	Neisseria gonorrhoeae	10
109609	ERR3201020	2012	Neisseria gonorrhoeae	10
109608	ERR3201103	2013	Neisseria gonorrhoeae	10
109607	ERR3201101	2013	Neisseria gonorrhoeae	10
109606	ERR1837122	2012	Neisseria gonorrhoeae	10
109605	ERR1837131	2012	Neisseria gonorrhoeae	10
109604	ERR3201253	2012	Neisseria gonorrhoeae	10
109603	ERR3200939	2013	Neisseria gonorrhoeae	10
109602	ERR2632004	2013	Neisseria gonorrhoeae	10
109599	ERR2631818	2012	Neisseria gonorrhoeae	10
109598	ERR3201370	2012	Neisseria gonorrhoeae	10
109597	ERR1837128	2012	Neisseria gonorrhoeae	10
109596	ERR3201113	2012	Neisseria gonorrhoeae	10
109595	ERR3200900	2013	Neisseria gonorrhoeae	10
109594	ERR2631935	2013	Neisseria gonorrhoeae	10
109593	ERR2631780	2012	Neisseria gonorrhoeae	10
109592	ERR2632037	2012	Neisseria gonorrhoeae	10
109591	ERR2631844	2012	Neisseria gonorrhoeae	10
109590	ERR2631834	2011	Neisseria gonorrhoeae	10
109587	ERR3201042	2012	Neisseria gonorrhoeae	10
109586	ERR3201294	2012	Neisseria gonorrhoeae	10
109585	ERR3200967	2012	Neisseria gonorrhoeae	10
109584	ERR1837121	2012	Neisseria gonorrhoeae	10
109581	ERR2631887	2013	Neisseria gonorrhoeae	10
109580	ERR2631888	2013	Neisseria gonorrhoeae	10
109577	ERR2632040	2012	Neisseria gonorrhoeae	10
109576	ERR2631863	2012	Neisseria gonorrhoeae	10
109569	ERR3201218	2012	Neisseria gonorrhoeae	10
109568	ERR3200859	2012	Neisseria gonorrhoeae	10
109567	ERR1837111	2012	Neisseria gonorrhoeae	10
109566	ERR3201175	2012	Neisseria gonorrhoeae	10
109517	ERR2631836	2011	Neisseria gonorrhoeae	10
109516	ERR2631835	2011	Neisseria gonorrhoeae	10
109515	ERR3200839	2012	Neisseria gonorrhoeae	10
109514	ERR3200827	2013	Neisseria gonorrhoeae	10
109513	ERR3201217	2012	Neisseria gonorrhoeae	10
109512	ERR3200819	2012	Neisseria gonorrhoeae	10
109511	ERR3201373	2012	Neisseria gonorrhoeae	10
109510	ERR3201028	2013	Neisseria gonorrhoeae	10
109509	ERR3201265	2013	Neisseria gonorrhoeae	10
109508	ERR3201071	2013	Neisseria gonorrhoeae	10
109507	ERR1837102	2012	Neisseria gonorrhoeae	10
109506	ERR3201140	2012	Neisseria gonorrhoeae	10
109505	ERR2631934	2013	Neisseria gonorrhoeae	10
109504	ERR2632013	2014	Neisseria gonorrhoeae	10
109503	ERR2631964	2013	Neisseria gonorrhoeae	10
109502	ERR2631845	2012	Neisseria gonorrhoeae	10
109501	ERR3201120	2012	Neisseria gonorrhoeae	10
109500	ERR3201264	2012	Neisseria gonorrhoeae	10
109499	ERR2631867	2014	Neisseria gonorrhoeae	10
109498	ERR2631879	2013	Neisseria gonorrhoeae	10
109497	ERR2631862	2014	Neisseria gonorrhoeae	10
109496	ERR3201119	2012	Neisseria gonorrhoeae	10
109495	ERR2631837	2011	Neisseria gonorrhoeae	10
109494	ERR3201136	2012	Neisseria gonorrhoeae	10
109493	ERR3201333	2013	Neisseria gonorrhoeae	10
109492	ERR3201176	2013	Neisseria gonorrhoeae	10
109491	ERR3201343	2013	Neisseria gonorrhoeae	10
109490	ERR3200848	2013	Neisseria gonorrhoeae	10
109489	ERR3200843	2012	Neisseria gonorrhoeae	10
109488	ERR2631779	2012	Neisseria gonorrhoeae	10
109487	ERR3201048	2012	Neisseria gonorrhoeae	10
109486	ERR3200924	2013	Neisseria gonorrhoeae	10
109485	ERR3200985	2013	Neisseria gonorrhoeae	10
109484	ERR2631885	2013	Neisseria gonorrhoeae	10
109483	ERR1204786	2014	Neisseria gonorrhoeae	10
109482	ERR2631966	2013	Neisseria gonorrhoeae	10
109481	ERR3201274	2013	Neisseria gonorrhoeae	10
109480	ERR3200861	2012	Neisseria gonorrhoeae	10
109479	ERR3201272	2013	Neisseria gonorrhoeae	10
109475	ERR3201222	2012	Neisseria gonorrhoeae	10
109474	ERR3201263	2012	Neisseria gonorrhoeae	10
109473	ERR3201198	2012	Neisseria gonorrhoeae	10
109469	ERR3201164	2013	Neisseria gonorrhoeae	10
109468	ERR3201035	2013	Neisseria gonorrhoeae	10
109467	ERR3201033	2013	Neisseria gonorrhoeae	10
109457	ERR3201240	2012	Neisseria gonorrhoeae	10
109456	ERR3201239	2012	Neisseria gonorrhoeae	10
109455	ERR1204803	2012	Neisseria gonorrhoeae	10
109454	ERR3201331	2012	Neisseria gonorrhoeae	10
109453	ERR1837117	2012	Neisseria gonorrhoeae	10
109452	ERR3201063	2013	Neisseria gonorrhoeae	10
109451	ERR3201360	2013	Neisseria gonorrhoeae	10
109450	ERR3201117	2012	Neisseria gonorrhoeae	10
109449	ERR3201189	2012	Neisseria gonorrhoeae	10
109415	ERR3201170	2012	Neisseria gonorrhoeae	10
109414	ERR3201199	2012	Neisseria gonorrhoeae	10
109413	ERR3201144	2012	Neisseria gonorrhoeae	10
109412	ERR1204805	2012	Neisseria gonorrhoeae	10
109411	ERR3200903	2013	Neisseria gonorrhoeae	10
109410	ERR2631797	2013	Neisseria gonorrhoeae	10
109409	ERR3201054	2012	Neisseria gonorrhoeae	10
109408	ERR3201167	2013	Neisseria gonorrhoeae	10
109407	ERR2631729	2013	Neisseria gonorrhoeae	10
109406	ERR2631967	2013	Neisseria gonorrhoeae	10
109405	ERR3201347	2013	Neisseria gonorrhoeae	10
109404	ERR3201356	2013	Neisseria gonorrhoeae	10
109403	ERR3201279	2012	Neisseria gonorrhoeae	10
109402	ERR3201351	2013	Neisseria gonorrhoeae	10
109401	ERR2632043	2012	Neisseria gonorrhoeae	10
109400	ERR2632044	2012	Neisseria gonorrhoeae	10
109387	ERR3201323	2013	Neisseria gonorrhoeae	10
109386	ERR3200888	2013	Neisseria gonorrhoeae	10
109385	ERR2631941	2013	Neisseria gonorrhoeae	10
109384	ERR3201010	2013	Neisseria gonorrhoeae	10
109383	ERR3201182	2012	Neisseria gonorrhoeae	10
109382	ERR2631736	2013	Neisseria gonorrhoeae	10
109381	ERR3201215	2012	Neisseria gonorrhoeae	10
109380	ERR2631739	2013	Neisseria gonorrhoeae	10
109359	ERR3201197	2012	Neisseria gonorrhoeae	10
109358	ERR2632035	2012	Neisseria gonorrhoeae	10
109357	ERR3201237	2012	Neisseria gonorrhoeae	10
109356	ERR3200883	2012	Neisseria gonorrhoeae	10
109351	ERR2631776	2013	Neisseria gonorrhoeae	10
109350	ERR2632015	2014	Neisseria gonorrhoeae	10
109349	ERR1204787	2014	Neisseria gonorrhoeae	10
109348	ERR2631917	2014	Neisseria gonorrhoeae	10
109347	ERR1204779	2014	Neisseria gonorrhoeae	10
109346	ERR3200902	2013	Neisseria gonorrhoeae	10
109345	ERR2631864	2014	Neisseria gonorrhoeae	10
109344	ERR3201336	2012	Neisseria gonorrhoeae	10
109343	ERR2631757	2013	Neisseria gonorrhoeae	10
109342	ERR2632017	2014	Neisseria gonorrhoeae	10
109341	ERR3201300	2012	Neisseria gonorrhoeae	10
109340	ERR3200941	2012	Neisseria gonorrhoeae	10
109339	ERR3201025	2012	Neisseria gonorrhoeae	10
109338	ERR3201139	2012	Neisseria gonorrhoeae	10
109337	ERR3200977	2012	Neisseria gonorrhoeae	10
109336	ERR2631800	2013	Neisseria gonorrhoeae	10
109335	ERR3201225	2012	Neisseria gonorrhoeae	10
109334	ERR3201366	2012	Neisseria gonorrhoeae	10
109333	ERR3200979	2012	Neisseria gonorrhoeae	10
109332	ERR2631801	2013	Neisseria gonorrhoeae	10
109326	ERR3201353	2013	Neisseria gonorrhoeae	10
109325	ERR3201341	2013	Neisseria gonorrhoeae	10
109324	ERR2631989	2013	Neisseria gonorrhoeae	10
109323	ERR3201345	2013	Neisseria gonorrhoeae	10
109307	ERR2631994	2013	Neisseria gonorrhoeae	10
109306	ERR3201087	2013	Neisseria gonorrhoeae	10
109305	ERR3201002	2013	Neisseria gonorrhoeae	10
109304	ERR3201043	2012	Neisseria gonorrhoeae	10
109303	ERR2631766	2013	Neisseria gonorrhoeae	10
109302	ERR3201001	2013	Neisseria gonorrhoeae	10
109301	ERR3200917	2013	Neisseria gonorrhoeae	10
109300	ERR2631803	2013	Neisseria gonorrhoeae	10
109299	ERR3200937	2013	Neisseria gonorrhoeae	10
109298	ERR2631764	2013	Neisseria gonorrhoeae	10
109297	ERR2631971	2013	Neisseria gonorrhoeae	10
109296	ERR2631965	2013	Neisseria gonorrhoeae	10
109295	ERR2631914	2013	Neisseria gonorrhoeae	10
109294	ERR3201226	2013	Neisseria gonorrhoeae	10
109293	ERR2631922	2013	Neisseria gonorrhoeae	10
109292	ERR2631897	2013	Neisseria gonorrhoeae	10
109291	ERR3200850	2013	Neisseria gonorrhoeae	10
109290	ERR2631956	2013	Neisseria gonorrhoeae	10
109283	ERR3201194	2012	Neisseria gonorrhoeae	10
109282	ERR3200876	2012	Neisseria gonorrhoeae	10
109281	ERR3200813	2012	Neisseria gonorrhoeae	10
109280	ERR3201102	2013	Neisseria gonorrhoeae	10
109279	ERR3201064	2012	Neisseria gonorrhoeae	10
109278	ERR2631785	2012	Neisseria gonorrhoeae	10
109277	ERR3201138	2012	Neisseria gonorrhoeae	10
109276	ERR3201359	2013	Neisseria gonorrhoeae	10
109275	ERR3200990	2013	Neisseria gonorrhoeae	10
109274	ERR2631798	2013	Neisseria gonorrhoeae	10
109273	ERR3201110	2012	Neisseria gonorrhoeae	10
109272	ERR3201023	2012	Neisseria gonorrhoeae	10
109271	ERR2631970	2013	Neisseria gonorrhoeae	10
109270	ERR3201053	2012	Neisseria gonorrhoeae	10
109269	ERR2631972	2013	Neisseria gonorrhoeae	10
109268	ERR1837105	2012	Neisseria gonorrhoeae	10
109267	ERR2631900	2013	Neisseria gonorrhoeae	10
109266	ERR3201229	2013	Neisseria gonorrhoeae	10
109265	ERR3201056	2012	Neisseria gonorrhoeae	10
109264	ERR3201340	2013	Neisseria gonorrhoeae	10
109263	ERR3201255	2012	Neisseria gonorrhoeae	10
109241	ERR3201133	2012	Neisseria gonorrhoeae	10
109240	ERR3201012	2012	Neisseria gonorrhoeae	10
109239	ERR3201212	2012	Neisseria gonorrhoeae	10
109238	ERR2631840	2012	Neisseria gonorrhoeae	10
109237	ERR2631995	2013	Neisseria gonorrhoeae	10
109235	ERR3201251	2012	Neisseria gonorrhoeae	10
109234	ERR3201141	2012	Neisseria gonorrhoeae	10
109210	ERR2632038	2012	Neisseria gonorrhoeae	10
109209	ERR2631878	2013	Neisseria gonorrhoeae	10
109208	ERR3201122	2012	Neisseria gonorrhoeae	10
109207	ERR3200932	2012	Neisseria gonorrhoeae	10
109206	ERR3201149	2012	Neisseria gonorrhoeae	10
109205	ERR2632005	2013	Neisseria gonorrhoeae	10
109204	ERR3200880	2012	Neisseria gonorrhoeae	10
109203	ERR3201153	2012	Neisseria gonorrhoeae	10
109202	ERR3201135	2012	Neisseria gonorrhoeae	10
109201	ERR3200834	2013	Neisseria gonorrhoeae	10
109200	ERR3201158	2013	Neisseria gonorrhoeae	10
109199	ERR2631756	2013	Neisseria gonorrhoeae	10
109198	ERR2631926	2013	Neisseria gonorrhoeae	10
109197	ERR3200945	2013	Neisseria gonorrhoeae	10
109196	ERR3201041	2012	Neisseria gonorrhoeae	10
109195	ERR3200908	2014	Neisseria gonorrhoeae	10
109194	ERR2631919	2013	Neisseria gonorrhoeae	10
109193	ERR3200943	2013	Neisseria gonorrhoeae	10
109192	ERR2631910	2013	Neisseria gonorrhoeae	10
109191	ERR3201057	2013	Neisseria gonorrhoeae	10
109190	ERR3201285	2012	Neisseria gonorrhoeae	10
109189	ERR2632007	2013	Neisseria gonorrhoeae	10
109188	ERR2632018	2014	Neisseria gonorrhoeae	10
109187	ERR3201319	2013	Neisseria gonorrhoeae	10
109186	ERR3201328	2013	Neisseria gonorrhoeae	10
109185	ERR3201015	2013	Neisseria gonorrhoeae	10
109184	ERR2631783	2013	Neisseria gonorrhoeae	10
109183	ERR2631730	2012	Neisseria gonorrhoeae	10
109182	ERR3201185	2012	Neisseria gonorrhoeae	10
109181	ERR3201099	2012	Neisseria gonorrhoeae	10
109180	ERR3201090	2013	Neisseria gonorrhoeae	10
109179	ERR3201079	2013	Neisseria gonorrhoeae	10
109178	ERR3201007	2013	Neisseria gonorrhoeae	10
109177	ERR3201000	2013	Neisseria gonorrhoeae	10
109176	ERR3200909	2014	Neisseria gonorrhoeae	10
109175	ERR2631759	2013	Neisseria gonorrhoeae	10
109174	ERR1204783	2014	Neisseria gonorrhoeae	10
109173	ERR2631921	2013	Neisseria gonorrhoeae	10
109172	ERR3200954	2013	Neisseria gonorrhoeae	10
109171	ERR3200915	2013	Neisseria gonorrhoeae	10
109170	ERR3200921	2013	Neisseria gonorrhoeae	10
109169	ERR3201327	2013	Neisseria gonorrhoeae	10
109168	ERR3201019	2012	Neisseria gonorrhoeae	10
109167	ERR2631959	2014	Neisseria gonorrhoeae	10
109166	ERR3200853	2013	Neisseria gonorrhoeae	10
109165	ERR2631861	2014	Neisseria gonorrhoeae	10
109164	ERR3201168	2013	Neisseria gonorrhoeae	10
109163	ERR2631828	2014	Neisseria gonorrhoeae	10
109162	ERR3200882	2012	Neisseria gonorrhoeae	10
109161	ERR3201298	2012	Neisseria gonorrhoeae	10
109160	ERR2631761	2013	Neisseria gonorrhoeae	10
109159	ERR2631848	2012	Neisseria gonorrhoeae	10
109158	ERR2631949	2013	Neisseria gonorrhoeae	10
109157	ERR2631896	2014	Neisseria gonorrhoeae	10
109156	ERR2631847	2012	Neisseria gonorrhoeae	10
109155	ERR2631982	2013	Neisseria gonorrhoeae	10
109154	ERR3201040	2012	Neisseria gonorrhoeae	10
109153	ERR2631968	2013	Neisseria gonorrhoeae	10
109152	ERR1204785	2014	Neisseria gonorrhoeae	10
109151	ERR3201105	2012	Neisseria gonorrhoeae	10
109150	ERR3200972	2012	Neisseria gonorrhoeae	10
109149	ERR3201192	2012	Neisseria gonorrhoeae	10
109148	ERR3200962	2012	Neisseria gonorrhoeae	10
109147	ERR2631886	2013	Neisseria gonorrhoeae	10
109146	ERR3201302	2012	Neisseria gonorrhoeae	10
109145	ERR3201016	2013	Neisseria gonorrhoeae	10
109144	ERR3200890	2013	Neisseria gonorrhoeae	10
109143	ERR2631742	2013	Neisseria gonorrhoeae	10
109142	ERR3201332	2012	Neisseria gonorrhoeae	10
109141	ERR2631899	2013	Neisseria gonorrhoeae	10
109140	ERR3201292	2012	Neisseria gonorrhoeae	10
109139	ERR3201029	2012	Neisseria gonorrhoeae	10
109138	ERR1837129	2013	Neisseria gonorrhoeae	10
109137	ERR3201125	2013	Neisseria gonorrhoeae	10
109136	ERR3201299	2012	Neisseria gonorrhoeae	10
109135	ERR3201014	2013	Neisseria gonorrhoeae	10
109134	ERR2631873	2013	Neisseria gonorrhoeae	10
109133	ERR2631905	2013	Neisseria gonorrhoeae	10
109132	ERR3201045	2012	Neisseria gonorrhoeae	10
109131	ERR2631957	2013	Neisseria gonorrhoeae	10
109130	ERR2632019	2013	Neisseria gonorrhoeae	10
109129	ERR3200992	2013	Neisseria gonorrhoeae	10
109128	ERR3201259	2012	Neisseria gonorrhoeae	10
109127	ERR3200988	2013	Neisseria gonorrhoeae	10
109126	ERR3200986	2013	Neisseria gonorrhoeae	10
109125	ERR2631781	2012	Neisseria gonorrhoeae	10
109124	ERR3200897	2012	Neisseria gonorrhoeae	10
109123	ERR3200989	2013	Neisseria gonorrhoeae	10
109122	ERR2632001	2013	Neisseria gonorrhoeae	10
109112	SA2019-812	2019	Neisseria gonorrhoeae	10
109109	SA2018-614	2018	Neisseria gonorrhoeae	10
109105	SA2018-610	2018	Neisseria gonorrhoeae	10
109102	SA2018-606	2018	Neisseria gonorrhoeae	10
109101	SA2018-605	2018	Neisseria gonorrhoeae	10
109096	NGPT17517	2017	Neisseria gonorrhoeae	10
109095	NGPT17516	2017	Neisseria gonorrhoeae	10
109094	NGPT17515	2017	Neisseria gonorrhoeae	10
109092	NGPT17512	2017	Neisseria gonorrhoeae	10
109091	NGPT17510	2017	Neisseria gonorrhoeae	10
109089	NGPT17507	2017	Neisseria gonorrhoeae	10
109087	NGPT17502	2017	Neisseria gonorrhoeae	10
109086	NGPT17500	2017	Neisseria gonorrhoeae	10
109084	NGPT17494	2017	Neisseria gonorrhoeae	10
109079	NGPT17488	2017	Neisseria gonorrhoeae	10
109078	NGPT17487	2017	Neisseria gonorrhoeae	10
109077	NGPT17483	2017	Neisseria gonorrhoeae	10
109076	NGPT17481	2017	Neisseria gonorrhoeae	10
109074	NGPT17479	2017	Neisseria gonorrhoeae	10
109073	NGPT17477	2017	Neisseria gonorrhoeae	10
109070	NGPT17474	2017	Neisseria gonorrhoeae	10
109069	NGPT17469	2017	Neisseria gonorrhoeae	10
109061	NGPT17459	2017	Neisseria gonorrhoeae	10
109057	NGPT17455	2017	Neisseria gonorrhoeae	10
109055	NGPT17453	2017	Neisseria gonorrhoeae	10
109050	NGPT17442	2017	Neisseria gonorrhoeae	10
109048	NGPT17439	2017	Neisseria gonorrhoeae	10
109045	NGPT17434	2017	Neisseria gonorrhoeae	10
109042	NGPT17430	2017	Neisseria gonorrhoeae	10
109040	NGPT17425	2017	Neisseria gonorrhoeae	10
109036	NGPT17419	2017	Neisseria gonorrhoeae	10
109035	NGPT17418	2017	Neisseria gonorrhoeae	10
109030	NGPT17409	2017	Neisseria gonorrhoeae	10
109029	NGPT17408	2017	Neisseria gonorrhoeae	10
109028	NGPT17407	2017	Neisseria gonorrhoeae	10
109024	NGPT17402	2017	Neisseria gonorrhoeae	10
109022	NGPT17400	2017	Neisseria gonorrhoeae	10
109021	NGPT17399	2017	Neisseria gonorrhoeae	10
109017	NGPT17393	2017	Neisseria gonorrhoeae	10
109015	NGPT17390	2017	Neisseria gonorrhoeae	10
109014	NGPT17386	2017	Neisseria gonorrhoeae	10
109011	NGPT17380	2017	Neisseria gonorrhoeae	10
109009	NGPT17377	2017	Neisseria gonorrhoeae	10
109007	NGPT17375	2017	Neisseria gonorrhoeae	10
109003	NGPT17369	2017	Neisseria gonorrhoeae	10
108998	NGPT17361	2017	Neisseria gonorrhoeae	10
108997	NGPT17360	2017	Neisseria gonorrhoeae	10
108995	NGPT17358	2017	Neisseria gonorrhoeae	10
108994	NGPT17357	2017	Neisseria gonorrhoeae	10
108993	NGPT17334	2017	Neisseria gonorrhoeae	10
108988	NGPT17183	2017	Neisseria gonorrhoeae	10
108987	NGPT17168	2017	Neisseria gonorrhoeae	10
108986	NGPT17137	2017	Neisseria gonorrhoeae	10
108982	NGPT17059	2017	Neisseria gonorrhoeae	10
108981	NGPT17058	2017	Neisseria gonorrhoeae	10
108980	NGPT17054	2017	Neisseria gonorrhoeae	10
108979	NGPT17051	2017	Neisseria gonorrhoeae	10
108978	NGPT17049	2017	Neisseria gonorrhoeae	10
108973	NGPT16299	2016	Neisseria gonorrhoeae	10
108972	NGPT16295	2016	Neisseria gonorrhoeae	10
108970	NGPT16272	2016	Neisseria gonorrhoeae	10
108969	NGPT16271	2016	Neisseria gonorrhoeae	10
108966	NGPT16226	2016	Neisseria gonorrhoeae	10
108960	NGPT16180	2016	Neisseria gonorrhoeae	10
108959	NGPT16176	2016	Neisseria gonorrhoeae	10
108958	NGPT16175	2016	Neisseria gonorrhoeae	10
108955	NGPT16124	2016	Neisseria gonorrhoeae	10
108954	NGPT16121	2016	Neisseria gonorrhoeae	10
108953	NGPT16119	2016	Neisseria gonorrhoeae	10
108952	NGPT16118	2016	Neisseria gonorrhoeae	10
108950	NGPT16036	2016	Neisseria gonorrhoeae	10
108948	NGPT16024	2016	Neisseria gonorrhoeae	10
108947	NGPT16011	2016	Neisseria gonorrhoeae	10
108946	NGPT16010	2016	Neisseria gonorrhoeae	10
108945	NGPT16005	2016	Neisseria gonorrhoeae	10
108944	NGPT16004	2016	Neisseria gonorrhoeae	10
108943	NGPT15247	2015	Neisseria gonorrhoeae	10
108942	NGPT15242	2015	Neisseria gonorrhoeae	10
108941	NGPT15227	2015	Neisseria gonorrhoeae	10
108939	NGPT15194	2015	Neisseria gonorrhoeae	10
108934	NGPT15169	2015	Neisseria gonorrhoeae	10
108930	NGPT15142	2015	Neisseria gonorrhoeae	10
108929	NGPT15124	2015	Neisseria gonorrhoeae	10
108927	NGPT15122	2015	Neisseria gonorrhoeae	10
108925	NGPT15119	2015	Neisseria gonorrhoeae	10
108924	NGPT15112	2015	Neisseria gonorrhoeae	10
108923	NGPT15106	2015	Neisseria gonorrhoeae	10
108919	NGPT15067	2015	Neisseria gonorrhoeae	10
108918	NGPT15059	2015	Neisseria gonorrhoeae	10
108917	NGPT15058	2015	Neisseria gonorrhoeae	10
108913	NGPT15036	2015	Neisseria gonorrhoeae	10
108912	NGPT15033	2015	Neisseria gonorrhoeae	10
108911	NGPT15029	2015	Neisseria gonorrhoeae	10
108910	NGPT15026	2015	Neisseria gonorrhoeae	10
108907	NGPT14189	2014	Neisseria gonorrhoeae	10
108905	NGPT14170	2014	Neisseria gonorrhoeae	10
108903	NGPT14152	2014	Neisseria gonorrhoeae	10
108899	NGPT14105	2014	Neisseria gonorrhoeae	10
108898	NGPT14097	2014	Neisseria gonorrhoeae	10
108897	NGPT14088	2014	Neisseria gonorrhoeae	10
108893	NGPT14076	2014	Neisseria gonorrhoeae	10
108891	NGPT14072	2014	Neisseria gonorrhoeae	10
108890	NGPT14069	2014	Neisseria gonorrhoeae	10
108882	NGPT14023	2014	Neisseria gonorrhoeae	10
108880	NGPT14009	2013	Neisseria gonorrhoeae	10
108878	NGPT14004	2013	Neisseria gonorrhoeae	10
108877	NGPT13003	2013	Neisseria gonorrhoeae	10
108876	NGPT12110	2012	Neisseria gonorrhoeae	10
108873	NGPT12100	2012	Neisseria gonorrhoeae	10
108871	NGPT12094	2012	Neisseria gonorrhoeae	10
108870	NGPT12088	2012	Neisseria gonorrhoeae	10
108869	NGPT12087	2012	Neisseria gonorrhoeae	10
108868	NGPT12083	2012	Neisseria gonorrhoeae	10
108867	NGPT12074	2012	Neisseria gonorrhoeae	10
108866	NGPT12071	2012	Neisseria gonorrhoeae	10
108865	NGPT12070	2012	Neisseria gonorrhoeae	10
108864	NGPT12065	2012	Neisseria gonorrhoeae	10
108861	NGPT12057	2012	Neisseria gonorrhoeae	10
108860	NGPT12051	2012	Neisseria gonorrhoeae	10
108858	NGPT12045	2012	Neisseria gonorrhoeae	10
108857	NGPT12044	2012	Neisseria gonorrhoeae	10
108855	NGPT12037	2012	Neisseria gonorrhoeae	10
108854	NGPT12034	2012	Neisseria gonorrhoeae	10
108853	NGPT12030	2012	Neisseria gonorrhoeae	10
108851	NGPT12026	2012	Neisseria gonorrhoeae	10
108849	NGPT12020	2012	Neisseria gonorrhoeae	10
108842	NGPT11100	2011	Neisseria gonorrhoeae	10
108839	NGPT11080	2011	Neisseria gonorrhoeae	10
108838	NGPT11079	2011	Neisseria gonorrhoeae	10
108837	NGPT11077	2011	Neisseria gonorrhoeae	10
108836	NGPT11076	2011	Neisseria gonorrhoeae	10
108835	NGPT11073	2011	Neisseria gonorrhoeae	10
108834	NGPT11070	2011	Neisseria gonorrhoeae	10
108833	NGPT11066	2011	Neisseria gonorrhoeae	10
108832	NGPT11065	2011	Neisseria gonorrhoeae	10
108830	NGPT11054	2011	Neisseria gonorrhoeae	10
108828	NGPT11048	2011	Neisseria gonorrhoeae	10
108826	NGPT11039	2011	Neisseria gonorrhoeae	10
108825	NGPT11037	2011	Neisseria gonorrhoeae	10
108824	NGPT11026	2011	Neisseria gonorrhoeae	10
108823	NGPT11024	2011	Neisseria gonorrhoeae	10
108822	NGPT11023	2011	Neisseria gonorrhoeae	10
108821	NGPT11022	2011	Neisseria gonorrhoeae	10
108819	NGPT11015	2011	Neisseria gonorrhoeae	10
108818	NGPT11012	2011	Neisseria gonorrhoeae	10
108816	NGPT11009	2011	Neisseria gonorrhoeae	10
108814	NGPT11003	2011	Neisseria gonorrhoeae	10
108813	NGPT10073	2010	Neisseria gonorrhoeae	10
108812	NGPT10071	2010	Neisseria gonorrhoeae	10
108811	NGPT10069	2010	Neisseria gonorrhoeae	10
108810	NGPT10068	2010	Neisseria gonorrhoeae	10
108809	NGPT10066	2010	Neisseria gonorrhoeae	10
108808	NGPT10065	2010	Neisseria gonorrhoeae	10
108805	NGPT10060	2010	Neisseria gonorrhoeae	10
108804	NGPT10057	2010	Neisseria gonorrhoeae	10
108802	NGPT10051	2010	Neisseria gonorrhoeae	10
108801	NGPT10049	2010	Neisseria gonorrhoeae	10
108800	NGPT10045	2010	Neisseria gonorrhoeae	10
108799	NGPT10043	2010	Neisseria gonorrhoeae	10
108796	NGPT10035	2010	Neisseria gonorrhoeae	10
108795	NGPT10034	2010	Neisseria gonorrhoeae	10
108791	NGPT10025	2010	Neisseria gonorrhoeae	10
108790	NGPT10020	2010	Neisseria gonorrhoeae	10
108789	NGPT10019	2010	Neisseria gonorrhoeae	10
108788	NGPT10014	2010	Neisseria gonorrhoeae	10
108787	NGPT10012	2010	Neisseria gonorrhoeae	10
108782	NGPT09085	2009	Neisseria gonorrhoeae	10
108781	NGPT09084	2009	Neisseria gonorrhoeae	10
108780	NGPT09083	2009	Neisseria gonorrhoeae	10
108776	NGPT09072	2009	Neisseria gonorrhoeae	10
108775	NGPT09069	2009	Neisseria gonorrhoeae	10
108774	NGPT09067	2009	Neisseria gonorrhoeae	10
108773	NGPT09066	2009	Neisseria gonorrhoeae	10
108771	NGPT09063	2009	Neisseria gonorrhoeae	10
108769	NGPT09059	2009	Neisseria gonorrhoeae	10
108767	NGPT09056	2009	Neisseria gonorrhoeae	10
108766	NGPT09054	2009	Neisseria gonorrhoeae	10
108764	NGPT09040	2009	Neisseria gonorrhoeae	10
108763	NGPT09039	2009	Neisseria gonorrhoeae	10
108762	NGPT09035	2009	Neisseria gonorrhoeae	10
108759	NGPT09026	2009	Neisseria gonorrhoeae	10
108758	NGPT09020	2009	Neisseria gonorrhoeae	10
108757	NGPT09018	2009	Neisseria gonorrhoeae	10
108756	NGPT09016	2009	Neisseria gonorrhoeae	10
108755	NGPT09015	2009	Neisseria gonorrhoeae	10
108754	NGPT09008	2009	Neisseria gonorrhoeae	10
108753	NGPT08062	2008	Neisseria gonorrhoeae	10
108751	NGPT08058	2008	Neisseria gonorrhoeae	10
108749	NGPT08054	2008	Neisseria gonorrhoeae	10
108747	NGPT08050	2008	Neisseria gonorrhoeae	10
108744	NGPT08043	2008	Neisseria gonorrhoeae	10
108743	NGPT08042	2008	Neisseria gonorrhoeae	10
108739	NGPT08036	2008	Neisseria gonorrhoeae	10
108737	NGPT08032	2008	Neisseria gonorrhoeae	10
108736	NGPT08028	2008	Neisseria gonorrhoeae	10
108735	NGPT08026	2008	Neisseria gonorrhoeae	10
108731	NGPT08017	2008	Neisseria gonorrhoeae	10
108730	NGPT08015	2008	Neisseria gonorrhoeae	10
108729	NGPT08014	2008	Neisseria gonorrhoeae	10
108728	NGPT08013	2008	Neisseria gonorrhoeae	10
108727	NGPT08011	2008	Neisseria gonorrhoeae	10
108721	NGPT07076	2007	Neisseria gonorrhoeae	10
108718	NGPT07069	2007	Neisseria gonorrhoeae	10
108707	NGPT07042	2007	Neisseria gonorrhoeae	10
108705	NGPT07036	2007	Neisseria gonorrhoeae	10
108704	NGPT07034	2007	Neisseria gonorrhoeae	10
108701	NGPT07024	2007	Neisseria gonorrhoeae	10
108693	NGPT07003	2007	Neisseria gonorrhoeae	10
108690	NGPT06029	2006	Neisseria gonorrhoeae	10
108689	NGPT06028	2006	Neisseria gonorrhoeae	10
108688	NGPT06027	2006	Neisseria gonorrhoeae	10
108687	NGPT06026	2006	Neisseria gonorrhoeae	10
108686	NGPT06025	2006	Neisseria gonorrhoeae	10
108684	NGPT06023	2006	Neisseria gonorrhoeae	10
108677	NGPT06016	2006	Neisseria gonorrhoeae	10
108675	NGPT06014	2006	Neisseria gonorrhoeae	10
108666	NGPT06005	2006	Neisseria gonorrhoeae	10
108662	NGPT06001	2006	Neisseria gonorrhoeae	10
108660	NGPT05025	2005	Neisseria gonorrhoeae	10
108658	NGPT05023	2005	Neisseria gonorrhoeae	10
108655	NGPT05020	2005	Neisseria gonorrhoeae	10
108653	NGPT05018	2005	Neisseria gonorrhoeae	10
108651	NGPT05014	2005	Neisseria gonorrhoeae	10
108646	NGPT05008	2005	Neisseria gonorrhoeae	10
108645	NGPT05007	2005	Neisseria gonorrhoeae	10
108641	NGPT04017	2004	Neisseria gonorrhoeae	10
108638	NGPT04014	2004	Neisseria gonorrhoeae	10
108628	NGPT04004	2004	Neisseria gonorrhoeae	10
108627	NGPT04003	2004	Neisseria gonorrhoeae	10
108626	NGPT04002	2004	Neisseria gonorrhoeae	10
108625	NGPT04001	2004	Neisseria gonorrhoeae	10
108624	NGPT03017	2003	Neisseria gonorrhoeae	10
108620	NGPT03013	2003	Neisseria gonorrhoeae	10
108617	NGPT03010	2003	Neisseria gonorrhoeae	10
108616	NGPT03009	2003	Neisseria gonorrhoeae	10
108614	NGPT03007	2003	Neisseria gonorrhoeae	10
108609	NGPT03002	2003	Neisseria gonorrhoeae	10
108607	Arg-9143	2016	Neisseria gonorrhoeae	10
108606	Arg-9102	2016	Neisseria gonorrhoeae	10
108604	Arg-8975	2016	Neisseria gonorrhoeae	10
108603	Arg-8954	2016	Neisseria gonorrhoeae	10
108602	Arg-8821	2016	Neisseria gonorrhoeae	10
108601	Arg-8679	2016	Neisseria gonorrhoeae	10
108600	Arg-8673	2016	Neisseria gonorrhoeae	10
108599	Arg-8671	2016	Neisseria gonorrhoeae	10
108598	Arg-8551	2016	Neisseria gonorrhoeae	10
108597	Arg-8544	2016	Neisseria gonorrhoeae	10
108596	Arg-8413	2016	Neisseria gonorrhoeae	10
108595	Arg-8411	2016	Neisseria gonorrhoeae	10
108594	Arg-8382	2016	Neisseria gonorrhoeae	10
108593	Arg-8378	2016	Neisseria gonorrhoeae	10
108592	Arg-8288	2016	Neisseria gonorrhoeae	10
108591	Arg-8197	2016	Neisseria gonorrhoeae	10
108589	Arg-8172	2015	Neisseria gonorrhoeae	10
108588	Arg-8071	2015	Neisseria gonorrhoeae	10
108587	Arg-8069	2015	Neisseria gonorrhoeae	10
108586	Arg-8065	2015	Neisseria gonorrhoeae	10
108585	Arg-8063	2015	Neisseria gonorrhoeae	10
108584	Arg-8060	2015	Neisseria gonorrhoeae	10
108583	Arg-8027	2015	Neisseria gonorrhoeae	10
108582	Arg-8017	2015	Neisseria gonorrhoeae	10
108581	Arg-8016	2015	Neisseria gonorrhoeae	10
108580	Arg-8001	2015	Neisseria gonorrhoeae	10
108579	Arg-7999	2015	Neisseria gonorrhoeae	10
108578	Arg-7993	2015	Neisseria gonorrhoeae	10
108577	Arg-7991	2015	Neisseria gonorrhoeae	10
108576	Arg-7950	2015	Neisseria gonorrhoeae	10
108575	Arg-7949	2015	Neisseria gonorrhoeae	10
108574	Arg-7939	2015	Neisseria gonorrhoeae	10
108573	Arg-7920	2015	Neisseria gonorrhoeae	10
108572	Arg-7907	2015	Neisseria gonorrhoeae	10
108571	Arg-7900	2015	Neisseria gonorrhoeae	10
108570	Arg-7865	2015	Neisseria gonorrhoeae	10
108569	Arg-7836	2015	Neisseria gonorrhoeae	10
108568	Arg-7835	2015	Neisseria gonorrhoeae	10
108567	Arg-7814	2015	Neisseria gonorrhoeae	10
108566	Arg-7813	2015	Neisseria gonorrhoeae	10
108565	Arg-7757	2015	Neisseria gonorrhoeae	10
108564	Arg-7756	2015	Neisseria gonorrhoeae	10
108563	Arg-7753	2015	Neisseria gonorrhoeae	10
108562	Arg-7749	2015	Neisseria gonorrhoeae	10
108561	Arg-7745	2015	Neisseria gonorrhoeae	10
108560	Arg-7744	2015	Neisseria gonorrhoeae	10
108559	Arg-7743	2015	Neisseria gonorrhoeae	10
108558	Arg-7739	2015	Neisseria gonorrhoeae	10
108557	Arg-7728	2015	Neisseria gonorrhoeae	10
108556	Arg-7721	2015	Neisseria gonorrhoeae	10
108554	Arg-7711	2015	Neisseria gonorrhoeae	10
108553	Arg-7705	2015	Neisseria gonorrhoeae	10
108552	Arg-7680	2015	Neisseria gonorrhoeae	10
108551	Arg-7677	2015	Neisseria gonorrhoeae	10
108549	Arg-7648	2015	Neisseria gonorrhoeae	10
108548	Arg-7639	2015	Neisseria gonorrhoeae	10
108547	Arg-7635	2015	Neisseria gonorrhoeae	10
108546	Arg-7627	2015	Neisseria gonorrhoeae	10
108545	Arg-7607	2015	Neisseria gonorrhoeae	10
108544	Arg-7604	2015	Neisseria gonorrhoeae	10
108543	Arg-7583	2015	Neisseria gonorrhoeae	10
108542	Arg-7489	2015	Neisseria gonorrhoeae	10
108541	Arg-7484	2015	Neisseria gonorrhoeae	10
108540	Arg-7480	2015	Neisseria gonorrhoeae	10
108539	Arg-7478	2015	Neisseria gonorrhoeae	10
108538	Arg-7477	2015	Neisseria gonorrhoeae	10
108537	Arg-7475	2015	Neisseria gonorrhoeae	10
108536	Arg-7470	2015	Neisseria gonorrhoeae	10
108535	Arg-7467	2015	Neisseria gonorrhoeae	10
108534	Arg-7458	2015	Neisseria gonorrhoeae	10
108533	Arg-7420	2014	Neisseria gonorrhoeae	10
108532	Arg-7417	2014	Neisseria gonorrhoeae	10
108531	Arg-7399	2014	Neisseria gonorrhoeae	10
108529	Arg-7341	2014	Neisseria gonorrhoeae	10
108528	Arg-7274	2014	Neisseria gonorrhoeae	10
108527	Arg-7269	2014	Neisseria gonorrhoeae	10
108526	Arg-7268	2014	Neisseria gonorrhoeae	10
108525	Arg-7245	2014	Neisseria gonorrhoeae	10
108524	Arg-7211	2014	Neisseria gonorrhoeae	10
108523	Arg-7209	2014	Neisseria gonorrhoeae	10
108522	Arg-7158	2014	Neisseria gonorrhoeae	10
108521	Arg-7089	2014	Neisseria gonorrhoeae	10
108519	Arg-7013	2014	Neisseria gonorrhoeae	10
108518	Arg-6951	2014	Neisseria gonorrhoeae	10
108517	Arg-6908	2014	Neisseria gonorrhoeae	10
108516	Arg-6904	2014	Neisseria gonorrhoeae	10
108514	Arg-6820	2014	Neisseria gonorrhoeae	10
108513	Arg-6816	2014	Neisseria gonorrhoeae	10
108512	Arg-6774	2014	Neisseria gonorrhoeae	10
108511	Arg-6747	2013	Neisseria gonorrhoeae	10
108510	Arg-6699	2013	Neisseria gonorrhoeae	10
108509	Arg-6682	2013	Neisseria gonorrhoeae	10
108508	Arg-6635	2013	Neisseria gonorrhoeae	10
108507	Arg-6559	2013	Neisseria gonorrhoeae	10
108505	Arg-6519	2013	Neisseria gonorrhoeae	10
108504	Arg-6456	2013	Neisseria gonorrhoeae	10
108503	Arg-6452	2013	Neisseria gonorrhoeae	10
108502	Arg-6449	2013	Neisseria gonorrhoeae	10
108501	Arg-6447	2013	Neisseria gonorrhoeae	10
108500	Arg-6419	2013	Neisseria gonorrhoeae	10
108499	Arg-6410	2013	Neisseria gonorrhoeae	10
108498	Arg-6389	2013	Neisseria gonorrhoeae	10
108497	Arg-6251	2013	Neisseria gonorrhoeae	10
108496	Arg-6245	2013	Neisseria gonorrhoeae	10
108495	Arg-5973	2012	Neisseria gonorrhoeae	10
108494	Arg-5972	2012	Neisseria gonorrhoeae	10
108493	Arg-5882	2012	Neisseria gonorrhoeae	10
108491	Arg-5774	2012	Neisseria gonorrhoeae	10
108490	Arg-5745	2012	Neisseria gonorrhoeae	10
108489	Arg-5718	2011	Neisseria gonorrhoeae	10
108488	Arg-5717	2011	Neisseria gonorrhoeae	10
108487	Arg-5699	2011	Neisseria gonorrhoeae	10
108486	Arg-5698	2011	Neisseria gonorrhoeae	10
108485	Arg-5642	2011	Neisseria gonorrhoeae	10
108484	Arg-5594	2011	Neisseria gonorrhoeae	10
108483	Arg-5466	2011	Neisseria gonorrhoeae	10
108482	FL48		Neisseria gonorrhoeae	10
108481	FL47		Neisseria gonorrhoeae	10
108480	FL46		Neisseria gonorrhoeae	10
108478	FL44		Neisseria gonorrhoeae	10
108476	FL42		Neisseria gonorrhoeae	10
108475	FL41		Neisseria gonorrhoeae	10
108474	FL40		Neisseria gonorrhoeae	10
108473	FL39		Neisseria gonorrhoeae	10
108472	FL38		Neisseria gonorrhoeae	10
108471	FL37		Neisseria gonorrhoeae	10
108466	FL32		Neisseria gonorrhoeae	10
108465	FL31		Neisseria gonorrhoeae	10
108464	FL30		Neisseria gonorrhoeae	10
108463	FL29		Neisseria gonorrhoeae	10
108462	FL28		Neisseria gonorrhoeae	10
108461	FL27		Neisseria gonorrhoeae	10
108458	FL24		Neisseria gonorrhoeae	10
108457	FL23		Neisseria gonorrhoeae	10
108456	FL22		Neisseria gonorrhoeae	10
108455	FL21		Neisseria gonorrhoeae	10
108454	FL20		Neisseria gonorrhoeae	10
108453	FL19		Neisseria gonorrhoeae	10
108452	FL18		Neisseria gonorrhoeae	10
108450	FL16		Neisseria gonorrhoeae	10
108449	FL15		Neisseria gonorrhoeae	10
108447	FL13		Neisseria gonorrhoeae	10
108444	FL10		Neisseria gonorrhoeae	10
108442	FL3		Neisseria gonorrhoeae	10
108440	FL1		Neisseria gonorrhoeae	10
108438	BR71		Neisseria gonorrhoeae	10
108437	BR70		Neisseria gonorrhoeae	10
108435	BR67		Neisseria gonorrhoeae	10
108433	BR65		Neisseria gonorrhoeae	10
108432	BR64		Neisseria gonorrhoeae	10
108431	BR63		Neisseria gonorrhoeae	10
108428	BR60		Neisseria gonorrhoeae	10
108427	BR59		Neisseria gonorrhoeae	10
108426	BR58		Neisseria gonorrhoeae	10
108423	BR55		Neisseria gonorrhoeae	10
108421	BR53		Neisseria gonorrhoeae	10
108418	BR50		Neisseria gonorrhoeae	10
108415	BR47		Neisseria gonorrhoeae	10
108414	BR45		Neisseria gonorrhoeae	10
108413	BR44		Neisseria gonorrhoeae	10
108411	BR42		Neisseria gonorrhoeae	10
108410	BR41		Neisseria gonorrhoeae	10
108409	BR40		Neisseria gonorrhoeae	10
108408	BR39		Neisseria gonorrhoeae	10
108407	BR38		Neisseria gonorrhoeae	10
108405	BR36		Neisseria gonorrhoeae	10
108403	BR34		Neisseria gonorrhoeae	10
108401	BR32		Neisseria gonorrhoeae	10
108399	BR30		Neisseria gonorrhoeae	10
108397	BR28		Neisseria gonorrhoeae	10
108395	BR26		Neisseria gonorrhoeae	10
108391	BR18		Neisseria gonorrhoeae	10
108389	BR16		Neisseria gonorrhoeae	10
108387	BR14		Neisseria gonorrhoeae	10
108386	BR13		Neisseria gonorrhoeae	10
108384	BR11		Neisseria gonorrhoeae	10
108382	BR09		Neisseria gonorrhoeae	10
108381	BR08		Neisseria gonorrhoeae	10
108380	BR07		Neisseria gonorrhoeae	10
108379	BR05		Neisseria gonorrhoeae	10
108377	BR03		Neisseria gonorrhoeae	10
108375	BR01		Neisseria gonorrhoeae	10
108374	BH105		Neisseria gonorrhoeae	10
108373	BH104		Neisseria gonorrhoeae	10
108372	BH103		Neisseria gonorrhoeae	10
108370	BH101		Neisseria gonorrhoeae	10
108369	BH100		Neisseria gonorrhoeae	10
108367	BH98		Neisseria gonorrhoeae	10
108365	BH96		Neisseria gonorrhoeae	10
108364	BH95		Neisseria gonorrhoeae	10
108363	BH93		Neisseria gonorrhoeae	10
108362	BH92		Neisseria gonorrhoeae	10
108361	BH91		Neisseria gonorrhoeae	10
108359	BH89		Neisseria gonorrhoeae	10
108357	BH86		Neisseria gonorrhoeae	10
108356	BH85		Neisseria gonorrhoeae	10
108354	BH83		Neisseria gonorrhoeae	10
108352	BH81		Neisseria gonorrhoeae	10
108351	BH80		Neisseria gonorrhoeae	10
108350	BH79		Neisseria gonorrhoeae	10
108346	BH74		Neisseria gonorrhoeae	10
108345	BH73		Neisseria gonorrhoeae	10
108342	BH70		Neisseria gonorrhoeae	10
108341	BH69		Neisseria gonorrhoeae	10
108340	BH68		Neisseria gonorrhoeae	10
108339	BH67		Neisseria gonorrhoeae	10
108337	BH65		Neisseria gonorrhoeae	10
108335	BH63		Neisseria gonorrhoeae	10
108331	BH59		Neisseria gonorrhoeae	10
108329	BH57		Neisseria gonorrhoeae	10
108328	BH56		Neisseria gonorrhoeae	10
108325	BH53		Neisseria gonorrhoeae	10
108323	BH51		Neisseria gonorrhoeae	10
108322	BH50		Neisseria gonorrhoeae	10
108321	BH49		Neisseria gonorrhoeae	10
108319	BH47		Neisseria gonorrhoeae	10
108318	BH46		Neisseria gonorrhoeae	10
108317	BH45		Neisseria gonorrhoeae	10
108316	BH44		Neisseria gonorrhoeae	10
108315	BH43		Neisseria gonorrhoeae	10
108314	BH42		Neisseria gonorrhoeae	10
108313	BH41		Neisseria gonorrhoeae	10
108312	BH40		Neisseria gonorrhoeae	10
108311	BH39		Neisseria gonorrhoeae	10
108310	BH38		Neisseria gonorrhoeae	10
108309	BH37		Neisseria gonorrhoeae	10
108304	BH32		Neisseria gonorrhoeae	10
108299	BH27		Neisseria gonorrhoeae	10
108298	BH26		Neisseria gonorrhoeae	10
108297	BH25		Neisseria gonorrhoeae	10
108296	BH24		Neisseria gonorrhoeae	10
108295	BH22		Neisseria gonorrhoeae	10
108294	BH21		Neisseria gonorrhoeae	10
108293	BH20		Neisseria gonorrhoeae	10
108291	BH18		Neisseria gonorrhoeae	10
108289	BH16		Neisseria gonorrhoeae	10
108288	BH15		Neisseria gonorrhoeae	10
108287	BH14		Neisseria gonorrhoeae	10
108286	BH13		Neisseria gonorrhoeae	10
108285	BH12		Neisseria gonorrhoeae	10
108283	BH10		Neisseria gonorrhoeae	10
108280	BH06		Neisseria gonorrhoeae	10
108279	BH05		Neisseria gonorrhoeae	10
108278	BH04		Neisseria gonorrhoeae	10
108277	BH03		Neisseria gonorrhoeae	10
108276	BH02		Neisseria gonorrhoeae	10
108228	NEIS-21-470	2021	Neisseria gonorrhoeae	10
108227	NEIS-21-473	2021	Neisseria gonorrhoeae	10
108018	SRR8560169	2017	Neisseria gonorrhoeae	10
108011	SRR8071367	2015	Neisseria gonorrhoeae	10
108010	SRR8071336	2015	Neisseria gonorrhoeae	10
108009	SRR8071151	2015	Neisseria gonorrhoeae	10
108007	SRR8071033	2015	Neisseria gonorrhoeae	10
108006	LRRBGS-0767	2005	Neisseria gonorrhoeae	10
108005	LRRBGS-0766	2005	Neisseria gonorrhoeae	10
108004	LRRBGS-0765	2016	Neisseria gonorrhoeae	10
108003	LRRBGS-0764	2016	Neisseria gonorrhoeae	10
108002	LRRBGS-0763	2015	Neisseria gonorrhoeae	10
108001	LRRBGS-0762	2015	Neisseria gonorrhoeae	10
108000	LRRBGS-0761	2015	Neisseria gonorrhoeae	10
107998	LRRBGS-0643	2016	Neisseria gonorrhoeae	10
107994	GCWGS-9375	2019	Neisseria gonorrhoeae	10
107993	GCWGS-7660	2019	Neisseria gonorrhoeae	10
107992	GCWGS-7412	2019	Neisseria gonorrhoeae	10
107991	GCWGS-7411	2019	Neisseria gonorrhoeae	10
107990	GCWGS-7410	2019	Neisseria gonorrhoeae	10
107989	GCWGS-7318	2019	Neisseria gonorrhoeae	10
107988	GCWGS-7296	2018	Neisseria gonorrhoeae	10
107987	GCWGS-6621	2019	Neisseria gonorrhoeae	10
107986	GCWGS-6438	2019	Neisseria gonorrhoeae	10
107983	GCWGS-4761	2019	Neisseria gonorrhoeae	10
107982	GCWGS-4677	2019	Neisseria gonorrhoeae	10
107981	GCWGS-4503	2019	Neisseria gonorrhoeae	10
107980	GCWGS-4500	2018	Neisseria gonorrhoeae	10
107979	GCWGS-4027	2019	Neisseria gonorrhoeae	10
107978	GCWGS-4026	2019	Neisseria gonorrhoeae	10
107977	GCWGS-4023	2019	Neisseria gonorrhoeae	10
107976	GCWGS-4022	2018	Neisseria gonorrhoeae	10
107975	GCWGS-4019	2018	Neisseria gonorrhoeae	10
107974	GCWGS-4012	2017	Neisseria gonorrhoeae	10
107973	GCWGS-3633	2017	Neisseria gonorrhoeae	10
107971	GCWGS-3574	2018	Neisseria gonorrhoeae	10
107970	GCWGS-3435	2018	Neisseria gonorrhoeae	10
107969	GCWGS-3434	2018	Neisseria gonorrhoeae	10
107968	GCWGS-3433	2018	Neisseria gonorrhoeae	10
107967	GCWGS-3432	2018	Neisseria gonorrhoeae	10
107966	GCWGS-3302	2018	Neisseria gonorrhoeae	10
107965	GCWGS-3267	2017	Neisseria gonorrhoeae	10
107964	GCWGS-3218	2017	Neisseria gonorrhoeae	10
107960	GCWGS-1897	2017	Neisseria gonorrhoeae	10
107959	GCWGS-1889	2017	Neisseria gonorrhoeae	10
107958	GCWGS-1790	2017	Neisseria gonorrhoeae	10
107957	GCWGS-1782	2017	Neisseria gonorrhoeae	10
107956	GCWGS-1776	2018	Neisseria gonorrhoeae	10
107954	GCWGS-1749	2016	Neisseria gonorrhoeae	10
107952	GCWGS-1576	2016	Neisseria gonorrhoeae	10
107949	GCWGS-1301	2014	Neisseria gonorrhoeae	10
107946	GCWGS-1140	2014	Neisseria gonorrhoeae	10
107940	GCWGS-1091	2016	Neisseria gonorrhoeae	10
107933	GCWGS-0947	2015	Neisseria gonorrhoeae	10
107932	GCWGS-0935	2015	Neisseria gonorrhoeae	10
107930	GCWGS-0930	2014	Neisseria gonorrhoeae	10
107928	GCWGS-0924	2016	Neisseria gonorrhoeae	10
107924	GCWGS-0821	2015	Neisseria gonorrhoeae	10
107922	GCWGS-0807	2015	Neisseria gonorrhoeae	10
107921	GCWGS-0805	2014	Neisseria gonorrhoeae	10
107918	GCWGS-0801	2015	Neisseria gonorrhoeae	10
107915	GCWGS-0751	2015	Neisseria gonorrhoeae	10
107913	GCWGS-0645	2014	Neisseria gonorrhoeae	10
107912	GCWGS-0642	2014	Neisseria gonorrhoeae	10
107908	GCWGS-0403	2014	Neisseria gonorrhoeae	10
107903	GCWGS-0286	2016	Neisseria gonorrhoeae	10
107900	GCWGS-0123	2016	Neisseria gonorrhoeae	10
107897	GCWGS-0074	2016	Neisseria gonorrhoeae	10
107896	GCWGS-0057	2016	Neisseria gonorrhoeae	10
107895	ERR956684	2013	Neisseria gonorrhoeae	10
107894	ERR4161395	2013	Neisseria gonorrhoeae	10
107893	ERR4161393	2013	Neisseria gonorrhoeae	10
107892	ERR4161270	2012	Neisseria gonorrhoeae	10
107891	ERR4161258	2016	Neisseria gonorrhoeae	10
107890	ERR4161254	2016	Neisseria gonorrhoeae	10
107889	ERR4161253	2016	Neisseria gonorrhoeae	10
107888	ERR4161252	2016	Neisseria gonorrhoeae	10
107887	ERR4161251	2016	Neisseria gonorrhoeae	10
107886	ERR4161242	2016	Neisseria gonorrhoeae	10
107884	ERR4161234	2016	Neisseria gonorrhoeae	10
107883	ERR4161233	2016	Neisseria gonorrhoeae	10
107882	ERR4161229	2015	Neisseria gonorrhoeae	10
107881	ERR4160707	2014	Neisseria gonorrhoeae	10
107880	ERR4160705	2014	Neisseria gonorrhoeae	10
107879	ERR4160704	2014	Neisseria gonorrhoeae	10
107878	ERR4160703	2014	Neisseria gonorrhoeae	10
107877	ERR4160702	2014	Neisseria gonorrhoeae	10
107876	ERR4160695	2014	Neisseria gonorrhoeae	10
107875	ERR4160690	2014	Neisseria gonorrhoeae	10
107874	ERR4160678	2014	Neisseria gonorrhoeae	10
107873	ERR4160677	2014	Neisseria gonorrhoeae	10
107872	ERR4160670	2013	Neisseria gonorrhoeae	10
107871	ERR4160668	2013	Neisseria gonorrhoeae	10
107870	ERR4160268	2013	Neisseria gonorrhoeae	10
107869	ERR4160267	2013	Neisseria gonorrhoeae	10
107868	ERR4160266	2013	Neisseria gonorrhoeae	10
107867	ERR4160265	2013	Neisseria gonorrhoeae	10
107866	ERR4160264	2013	Neisseria gonorrhoeae	10
107865	ERR4160263	2013	Neisseria gonorrhoeae	10
107864	ERR4160255	2013	Neisseria gonorrhoeae	10
107863	ERR4160246	2012	Neisseria gonorrhoeae	10
107861	ERR3959643	2015	Neisseria gonorrhoeae	10
107860	ERR3959621	2015	Neisseria gonorrhoeae	10
107859	ERR3959585	2015	Neisseria gonorrhoeae	10
107858	ERR3959407	2015	Neisseria gonorrhoeae	10
107857	ERR3959382	2015	Neisseria gonorrhoeae	10
107856	ERR3965143	2019	Neisseria gonorrhoeae	10
107855	ERR2865780	2018	Neisseria gonorrhoeae	10
107854	ERR2865779	2018	Neisseria gonorrhoeae	10
107853	ERR2631754	2013	Neisseria gonorrhoeae	10
107851	ERR1448255	2013	Neisseria gonorrhoeae	10
107841	433_2018	2018	Neisseria gonorrhoeae	10
107840	378_2018	2018	Neisseria gonorrhoeae	10
107839	335_2018	2018	Neisseria gonorrhoeae	10
107838	324_2018	2018	Neisseria gonorrhoeae	10
107831	ERR3579145	2015	Neisseria gonorrhoeae	10
107830	ERR3579144	2015	Neisseria gonorrhoeae	10
107828	ERR3579142	2015	Neisseria gonorrhoeae	10
107827	ERR3579141	2015	Neisseria gonorrhoeae	10
107826	ERR3579140	2015	Neisseria gonorrhoeae	10
107823	ERR3579137	2015	Neisseria gonorrhoeae	10
107822	ERR3579136	2015	Neisseria gonorrhoeae	10
107821	ERR3579135	2015	Neisseria gonorrhoeae	10
107815	ERR3579126	2015	Neisseria gonorrhoeae	10
107813	ERR3579124	2015	Neisseria gonorrhoeae	10
107810	ERR3579120	2015	Neisseria gonorrhoeae	10
107809	ERR3579119	2015	Neisseria gonorrhoeae	10
107804	ERR3579112	2015	Neisseria gonorrhoeae	10
107798	ERR3579104	2015	Neisseria gonorrhoeae	10
107797	ERR3579103	2015	Neisseria gonorrhoeae	10
107796	ERR3579102	2015	Neisseria gonorrhoeae	10
107794	ERR3579100	2015	Neisseria gonorrhoeae	10
107793	ERR3579099	2015	Neisseria gonorrhoeae	10
107792	ERR3579098	2015	Neisseria gonorrhoeae	10
107790	ERR3579096	2015	Neisseria gonorrhoeae	10
107789	ERR3579095	2015	Neisseria gonorrhoeae	10
107786	ERR3579092	2015	Neisseria gonorrhoeae	10
107785	ERR3579091	2015	Neisseria gonorrhoeae	10
107784	ERR3579090	2015	Neisseria gonorrhoeae	10
107781	ERR3579087	2015	Neisseria gonorrhoeae	10
107778	ERR3579084	2015	Neisseria gonorrhoeae	10
107775	ERR3579081	2015	Neisseria gonorrhoeae	10
107772	ERR3579077	2014	Neisseria gonorrhoeae	10
107771	ERR3579076	2014	Neisseria gonorrhoeae	10
107765	ERR3579070	2014	Neisseria gonorrhoeae	10
107760	ERR3579064	2014	Neisseria gonorrhoeae	10
107755	ERR3579059	2014	Neisseria gonorrhoeae	10
107752	ERR3579056	2014	Neisseria gonorrhoeae	10
107750	ERR3579054	2014	Neisseria gonorrhoeae	10
107746	ERR3579049	2014	Neisseria gonorrhoeae	10
107744	ERR3579046	2014	Neisseria gonorrhoeae	10
107742	ERR3579043	2014	Neisseria gonorrhoeae	10
107741	ERR3579042	2014	Neisseria gonorrhoeae	10
107740	ERR3579040	2014	Neisseria gonorrhoeae	10
107738	ERR3579037	2014	Neisseria gonorrhoeae	10
107736	ERR3579035	2013	Neisseria gonorrhoeae	10
107735	ERR3579034	2013	Neisseria gonorrhoeae	10
107733	ERR3579032	2015	Neisseria gonorrhoeae	10
107731	ERR3579030	2015	Neisseria gonorrhoeae	10
107729	ERR3579028	2015	Neisseria gonorrhoeae	10
107728	ERR3579027	2015	Neisseria gonorrhoeae	10
107727	ERR3579026	2015	Neisseria gonorrhoeae	10
107726	ERR3579025	2015	Neisseria gonorrhoeae	10
107722	ERR3579021	2015	Neisseria gonorrhoeae	10
107720	ERR3579019	2015	Neisseria gonorrhoeae	10
107718	ERR3579017	2015	Neisseria gonorrhoeae	10
107717	ERR3579016	2015	Neisseria gonorrhoeae	10
107715	ERR3579014	2015	Neisseria gonorrhoeae	10
107714	ERR3579013	2015	Neisseria gonorrhoeae	10
107713	ERR3579012	2015	Neisseria gonorrhoeae	10
107710	ERR3579009	2015	Neisseria gonorrhoeae	10
107706	ERR3579005	2015	Neisseria gonorrhoeae	10
107705	ERR3579004	2015	Neisseria gonorrhoeae	10
107703	ERR3579002	2015	Neisseria gonorrhoeae	10
107701	ERR3579000	2014	Neisseria gonorrhoeae	10
107700	ERR3578999	2014	Neisseria gonorrhoeae	10
107698	ERR3578997	2014	Neisseria gonorrhoeae	10
107697	ERR3578996	2014	Neisseria gonorrhoeae	10
107696	ERR3578995	2014	Neisseria gonorrhoeae	10
107691	ERR3578990	2014	Neisseria gonorrhoeae	10
107690	ERR3578989	2014	Neisseria gonorrhoeae	10
107685	ERR3578984	2014	Neisseria gonorrhoeae	10
107679	ERR3578976	2014	Neisseria gonorrhoeae	10
107678	ERR3578975	2014	Neisseria gonorrhoeae	10
107674	ERR3578971	2014	Neisseria gonorrhoeae	10
107671	ERR3578966	2014	Neisseria gonorrhoeae	10
107667	ERR3578962	2014	Neisseria gonorrhoeae	10
107665	ERR3578960	2014	Neisseria gonorrhoeae	10
107664	ERR3578958	2014	Neisseria gonorrhoeae	10
107662	ERR3578957	2014	Neisseria gonorrhoeae	10
107656	ERR3578949	2014	Neisseria gonorrhoeae	10
107654	ERR3578947	2014	Neisseria gonorrhoeae	10
107649	ERR3578941	2013	Neisseria gonorrhoeae	10
107647	ERR3578939	2013	Neisseria gonorrhoeae	10
107645	ERR3578937	2013	Neisseria gonorrhoeae	10
107644	ERR3578936	2013	Neisseria gonorrhoeae	10
107640	ERR3578932	2013	Neisseria gonorrhoeae	10
107637	ERR3578929	2013	Neisseria gonorrhoeae	10
107636	ERR3578928	2013	Neisseria gonorrhoeae	10
107631	ERR3578922	2013	Neisseria gonorrhoeae	10
107630	ERR3578921	2013	Neisseria gonorrhoeae	10
107629	ERR3578920	2013	Neisseria gonorrhoeae	10
107628	ERR3578919	2013	Neisseria gonorrhoeae	10
107624	ERR3578914	2013	Neisseria gonorrhoeae	10
107621	ERR3578911	2013	Neisseria gonorrhoeae	10
107620	ERR3578910	2013	Neisseria gonorrhoeae	10
107619	ERR3578909	2013	Neisseria gonorrhoeae	10
107618	ERR3578908	2013	Neisseria gonorrhoeae	10
107616	ERR3578906	2013	Neisseria gonorrhoeae	10
107614	ERR3578903	2013	Neisseria gonorrhoeae	10
107611	ERR3578899	2013	Neisseria gonorrhoeae	10
107609	ERR3578897	2013	Neisseria gonorrhoeae	10
107608	ERR3578896	2013	Neisseria gonorrhoeae	10
107604	ERR3578889	2013	Neisseria gonorrhoeae	10
107602	ERR3578887	2013	Neisseria gonorrhoeae	10
107599	ERR3578884	2013	Neisseria gonorrhoeae	10
107598	ERR3578883	2013	Neisseria gonorrhoeae	10
107593	ERR3578878	2013	Neisseria gonorrhoeae	10
107591	ERR3578876	2013	Neisseria gonorrhoeae	10
107590	ERR3578875	2013	Neisseria gonorrhoeae	10
107588	ERR3578874	2013	Neisseria gonorrhoeae	10
107584	ERR3578869	2013	Neisseria gonorrhoeae	10
107565	ERR3578850	2013	Neisseria gonorrhoeae	10
107559	ERR3578844	2014	Neisseria gonorrhoeae	10
107553	ERR3578838	2014	Neisseria gonorrhoeae	10
107538	ERR3578822	2015	Neisseria gonorrhoeae	10
107537	ERR3578821	2015	Neisseria gonorrhoeae	10
107533	ERR3578817	2015	Neisseria gonorrhoeae	10
107530	ERR3578814	2015	Neisseria gonorrhoeae	10
107529	ERR3578813	2015	Neisseria gonorrhoeae	10
107524	ERR3578808	2015	Neisseria gonorrhoeae	10
107519	ERR3578803	2015	Neisseria gonorrhoeae	10
107500	ERR3578230	2016	Neisseria gonorrhoeae	10
107498	ERR3578228	2016	Neisseria gonorrhoeae	10
107487	ERR3578217	2014	Neisseria gonorrhoeae	10
107480	ERR3578208	2014	Neisseria gonorrhoeae	10
107476	ERR3578204	2013	Neisseria gonorrhoeae	10
107465	ERR3578187	2016	Neisseria gonorrhoeae	10
107459	ERR3578180	2016	Neisseria gonorrhoeae	10
107456	ERR3578176	2016	Neisseria gonorrhoeae	10
107453	ERR3578172	2016	Neisseria gonorrhoeae	10
107438	ERR3578157	2016	Neisseria gonorrhoeae	10
107436	ERR3578155	2016	Neisseria gonorrhoeae	10
107422	ERR3578137	2016	Neisseria gonorrhoeae	10
107416	ERR3578130	2016	Neisseria gonorrhoeae	10
107414	ERR3578125	2016	Neisseria gonorrhoeae	10
107411	ERR3578122	2016	Neisseria gonorrhoeae	10
107410	ERR3578121	2016	Neisseria gonorrhoeae	10
107409	ERR3578120	2016	Neisseria gonorrhoeae	10
107403	ERR3578114	2016	Neisseria gonorrhoeae	10
107402	ERR3578113	2016	Neisseria gonorrhoeae	10
107397	ERR3578108	2016	Neisseria gonorrhoeae	10
107394	ERR3578105	2016	Neisseria gonorrhoeae	10
107393	ERR3578104	2016	Neisseria gonorrhoeae	10
107391	ERR3578102	2016	Neisseria gonorrhoeae	10
107385	ERR3578095	2016	Neisseria gonorrhoeae	10
107384	ERR3578094	2016	Neisseria gonorrhoeae	10
107375	ERR3578084	2016	Neisseria gonorrhoeae	10
107371	ERR3578080	2016	Neisseria gonorrhoeae	10
107370	ERR3578079	2016	Neisseria gonorrhoeae	10
107367	ERR3578076	2016	Neisseria gonorrhoeae	10
107365	ERR3578074	2016	Neisseria gonorrhoeae	10
107364	ERR3578073	2016	Neisseria gonorrhoeae	10
107359	ERR3578068	2016	Neisseria gonorrhoeae	10
107358	ERR3578067	2016	Neisseria gonorrhoeae	10
107357	ERR3578065	2016	Neisseria gonorrhoeae	10
107356	ERR3578066	2016	Neisseria gonorrhoeae	10
107355	ERR3578063	2016	Neisseria gonorrhoeae	10
107352	ERR3578060	2016	Neisseria gonorrhoeae	10
107346	ERR3578054	2016	Neisseria gonorrhoeae	10
107345	ERR3578053	2016	Neisseria gonorrhoeae	10
107341	ERR3578049	2016	Neisseria gonorrhoeae	10
107339	ERR3578047	2016	Neisseria gonorrhoeae	10
107335	ERR3578041	2016	Neisseria gonorrhoeae	10
107333	ERR3578039	2016	Neisseria gonorrhoeae	10
107332	ERR3578038	2016	Neisseria gonorrhoeae	10
107328	ERR3578034	2016	Neisseria gonorrhoeae	10
107324	ERR3578030	2016	Neisseria gonorrhoeae	10
107319	ERR3578024	2016	Neisseria gonorrhoeae	10
107318	ERR3578023	2016	Neisseria gonorrhoeae	10
107304	ERR3578009	2016	Neisseria gonorrhoeae	10
107296	ERR3578001	2016	Neisseria gonorrhoeae	10
107291	ERR3577995	2016	Neisseria gonorrhoeae	10
107290	ERR3577994	2016	Neisseria gonorrhoeae	10
107289	ERR3577992	2016	Neisseria gonorrhoeae	10
107288	ERR3577991	2016	Neisseria gonorrhoeae	10
107287	ERR3577990	2016	Neisseria gonorrhoeae	10
107286	ERR3577989	2016	Neisseria gonorrhoeae	10
107284	ERR3577987	2016	Neisseria gonorrhoeae	10
107283	ERR3577986	2016	Neisseria gonorrhoeae	10
107281	ERR3577984	2016	Neisseria gonorrhoeae	10
107279	ERR3577981	2016	Neisseria gonorrhoeae	10
107278	ERR3577982	2016	Neisseria gonorrhoeae	10
[truncated: 12,730 more rows]
